# Supplementary material for: Revisiting the Watching-Eyes Effect in the Ultimatum Game: The Role of Public Self-Awareness
Source: Behav Sci (Basel). 2026 Jul 13;16(7):1177. doi: 10.3390/bs16071177 (PMC13405611; doi:10.3390/bs16071177)
Supplement: Supplementary file 1 [file behavsci-16-01177-s001.zip]

Archive with 23 entries (21 files):
- Data_and_Code_Availability_Statement.txt
- study1/
- study1/data-all-after-change.xlsx
- study1/Study1_cleaned_analysis_data.csv
- study1/Study1_corrected_descriptives_collapsed_by_cue.csv
- study1/Study1_corrected_descriptive_statistics.csv
- study1/Study1_corrected_inferential_statistics.csv
- study1/Study1_corrected_mixed_design_ANOVA_v2.Rmd
- study1/Study1_deidentified_raw_analysis_data.csv
- study2/
- study2/data retrieval.xlsx
- study2/data-all-before-study2.xlsx
- study2/Study2_cleaned_analysis_data.csv
- study2/Study2_corrected_descriptives_collapsed_by_cue.csv
- study2/Study2_corrected_descriptive_statistics.csv
- study2/Study2_corrected_inferential_statistics.csv
- study2/Study2_corrected_two_way_ANOVA_v2.Rmd
- study2/Study2_deidentified_raw_analysis_data.csv
- study2/Study2_session_to_condition_mapping.csv
- study2/Study2_state_public_self_awareness_descriptives.csv
- study2/Study2_state_public_self_awareness_manipulation_check.csv
- Supplementary_Files_README_v2.md
- Supplementary_Table_S1_v2_Corrected_Descriptive_and_Inferential_Outputs.xlsx
