# Supplementary material for: Revisiting the Watching-Eyes Effect in the Ultimatum Game: The Role of Public Self-Awareness
Source: Behav Sci (Basel). 2026 Jul 13;16(7):1177. doi: 10.3390/bs16071177 (PMC13405611; doi:10.3390/bs16071177)
Supplement: Supplementary file 1 [file behavsci-16-01177-s001.zip › Data_and_Code_Availability_Statement.txt]

Data and Code Availability Statement

To ensure full reproducibility, the de-identified raw data, cleaned analysis datasets, Study 2 session-to-condition mapping file, corrected R analysis scripts for Study 1 and Study 2, and Supplementary Table S1 with corrected statistical outputs are available in the OSF repository: https://osf.io/n5jpk/files/osfstorage.

数据与代码可得性声明

为确保研究可重复性，去标识化原始数据、清理后的分析数据、研究 2 session-to-condition 映射文件、研究 1 和研究 2 修正后的 R 分析脚本，以及包含修正统计输出的补充表 S1 均可通过 OSF 仓库获取：https://osf.io/n5jpk/files/osfstorage。
