# Supplementary material for: Revisiting the Watching-Eyes Effect in the Ultimatum Game: The Role of Public Self-Awareness
Source: Behav Sci (Basel). 2026 Jul 13;16(7):1177. doi: 10.3390/bs16071177 (PMC13405611; doi:10.3390/bs16071177)
Supplement: Supplementary file 1 [file behavsci-16-01177-s001.zip › study1/data-all-after-change.xlsx]

## Sheet: data
role	condition	q1	q2	q3	q4	q5	q6	q7	q8	q9	q10	R1proposer	R1responder	R2proposer	R2responder	age	gender	education
1	1	3	4	4	4	3	2	2	3	4	4	5	1	5	1	23	2	5	33
2	1	4	4	5	3	4	4	5	4	5	4	5	1	5	1	28	2	5	42
1	2	4	5	5	4	4	5	4	4	5	4	6	1	8	1	21	1	4	44
2	2	4	4	4	3	3	4	3	2	2	2	6	1	8	1	21	2	4	31
1	3	4	5	5	4	4	4	4	4	4	4	5	1	5	1	20	2	4	42
2	3	4	5	4	3	4	3	4	5	4	4	5	1	5	1	24	2	5	40
1	4	4	3	4	5	4	3	4	4	5	4	5	1	5	1	23	1	4	40
2	4	2	2	1	2	2	1	2	2	1	2	5	1	5	1	24	1	4	17
1	1	4	4	4	2	4	4	4	4	4	4	5	1	6	1	20	1	4	38
2	1	5	4	5	4	5	3	5	4	5	5	5	1	6	1	20	2	4	45
1	2	4	4	4	4	4	5	4	5	4	4	10	1	10	1	21	2	4	42
2	2	4	4	4	3	4	2	4	4	4	4	10	1	10	1	21	1	4	37
1	3	4	4	4	2	3	5	2	3	2	4	6	2	6	2	21	2	4	33
2	3	2	2	1	2	2	1	2	3	3	2	6	2	6	2	23	2	4	20
1	4	4	2	5	3	4	2	3	5	5	4	6	2	5	1	22	1	4	37
2	4	4	5	5	4	5	4	5	5	4	5	6	2	5	1	23	2	5	46
1	1	4	3	4	3	4	2	2	3	2	2	5	1	5	1	21	2	4	29
2	1	4	4	5	4	5	4	5	4	5	4	5	1	5	1	22	2	4	44
1	2	5	5	4	4	5	5	5	5	4	4	7	1	5	1	20	2	4	46
2	2	4	5	5	3	4	2	4	5	5	4	7	1	5	1	20	1	4	41
1	3	3	3	3	3	3	3	3	3	3	3	5	1	5	1	18	2	4	30
2	3	5	5	5	4	5	5	5	5	5	5	5	1	5	1	21	1	4	49
1	4	3	4	3	5	4	5	4	4	5	4	5	1	7	1	21	2	4	41
2	4	3	4	4	3	3	3	3	3	3	3	5	1	7	1	18	2	4	32
1	1	3	4	4	4	4	2	4	3	3	3	7	1	6	1	24	2	5	34
2	1	4	4	4	3	5	5	4	3	4	4	7	1	6	1	21	2	4	40
1	2	4	4	4	4	4	3	4	4	4	4	5	1	5	1	18	2	4	39
2	2	2	3	3	2	3	2	2	2	3	2	5	1	5	1	18	2	4	24
1	3	3	3	4	4	4	4	4	4	4	4	5	1	5	1	22	2	4	38
2	3	3	3	4	3	4	1	3	3	4	3	5	1	5	1	18	2	4	31
1	4	4	3	5	3	4	3	4	4	4	3	5	1	5	1	21	2	4	37
2	4	2	1	2	1	2	1	1	1	2	1	5	1	5	1	20	1	4	14
1	1	3	3	4	3	3	2	3	2	3	3	5	1	5	1	20	2	4	29
2	1	2	2	2	2	2	4	1	2	4	3	5	1	5	1	21	1	4	24
1	2	4	5	5	4	5	3	4	4	5	4	5	1	5	1	21	2	4	43
2	2	5	4	5	4	4	5	4	3	4	5	5	1	5	1	22	1	4	43
1	3	2	2	2	2	2	3	2	2	3	3	7	1	3	1	18	1	4	23
2	3	4	5	4	4	3	3	4	4	5	4	7	1	3	1	24	1	4	40
1	4	4	4	4	4	5	3	4	4	4	4	5	1	5	1	19	1	4	40
2	4	4	5	5	4	4	5	4	5	4	4	5	1	5	1	23	2	4	44
1	1	1	2	1	2	1	2	1	2	1	1	5	1	5	1	23	1	4	14
2	1	4	4	4	3	3	3	4	3	4	4	5	1	5	1	23	1	4	36
1	2	5	4	4	2	5	2	4	5	5	3	5	1	5	1	19	1	4	39
2	2	2	1	2	2	1	1	2	2	1	2	5	1	5	1	24	1	4	16
1	3	4	4	2	4	5	5	3	3	4	4	6	1	5	1	20	1	4	38
2	3	4	4	4	2	4	4	4	4	4	4	6	1	5	1	26	2	4	38
1	4	3	2	2	3	3	3	3	3	3	3	8	2	6	2	20	2	4	28
2	4	5	5	5	5	5	4	5	5	5	5	8	2	6	2	20	2	4	49
1	1	4	4	4	4	4	4	4	4	4	4	5	1	5	1	23	2	4	40
2	1	4	4	5	4	4	3	4	4	4	4	5	1	5	1	18	2	4	40
1	2	5	5	5	5	5	5	5	5	5	5	5	1	5	1	21	1	4	50
2	2	2	1	2	2	1	2	1	1	2	1	5	1	5	1	20	2	4	15
1	3	4	4	4	4	4	5	4	5	4	4	5	1	5	1	23	2	5	42
2	3	3	4	3	3	3	2	3	2	4	2	5	1	5	1	22	2	5	29
1	4	4	4	4	3	4	2	4	4	4	4	5	1	5	1	18	2	4	37
2	4	4	5	5	4	5	3	5	4	4	5	5	1	5	1	20	1	4	44
1	1	4	4	5	4	4	3	4	4	4	4	5	1	5	1	23	1	5	40
2	1	5	5	4	5	4	2	4	5	5	5	5	1	5	1	22	1	4	44
1	2	4	4	4	3	4	3	4	4	4	4	5	1	5	1	21	2	4	38
2	2	4	4	4	3	4	3	4	3	4	4	5	1	5	1	20	2	4	37
1	3	4	5	5	4	5	3	4	5	5	4	5	1	5	1	23	2	4	44
2	3	5	5	5	5	5	4	5	4	5	5	5	1	5	1	23	2	4	48
1	4	3	3	3	2	3	2	3	2	3	2	7	2	5	1	22	1	4	26
2	4	3	3	3	2	2	2	3	3	2	2	7	2	5	1	22	1	4	25
1	1	4	4	4	3	4	1	4	5	5	5	5	1	5	1	20	1	4	39
2	1	5	5	5	2	5	1	5	5	5	5	5	1	5	1	22	1	4	43
1	2	2	2	2	2	2	4	2	2	2	2	5	1	5	1	21	2	4	22
2	2	4	5	4	4	4	3	4	4	4	4	5	1	5	1	21	2	4	40
1	3	2	1	1	1	2	1	1	1	1	1	8	1	7	1	22	1	4	12
2	3	4	5	4	4	5	5	4	5	4	4	8	1	7	1	22	2	4	44
1	4	1	1	2	3	3	1	3	1	1	1	5	1	5	1	22	2	5	17
2	4	5	5	4	4	5	4	5	5	5	5	5	1	5	1	22	2	4	47
1	1	4	5	4	4	5	3	4	5	4	4	5	1	5	1	23	1	4	42
2	1	3	4	4	3	3	2	3	2	3	1	5	1	5	1	21	1	4	28
1	2	4	4	4	2	4	3	3	4	3	3	5	1	5	1	19	2	4	34
2	2	4	5	4	5	5	3	4	3	4	5	5	1	5	1	19	2	4	42
1	3	4	4	5	2	4	5	4	4	4	4	7	1	5	1	21	2	4	40
2	3	4	4	4	3	4	3	4	4	4	5	7	1	5	1	22	2	4	39
1	4	2	1	2	1	2	1	1	2	2	1	5	1	5	1	20	2	4	15
2	4	5	4	5	3	4	3	4	4	4	5	5	1	5	1	21	2	4	41
1	1	3	2	3	4	2	2	3	3	3	3	5	1	5	1	22	1	4	28
2	1	3	2	1	3	2	1	2	2	2	2	5	1	5	1	25	1	5	20
1	2	4	4	4	4	4	5	4	3	4	4	5	1	5	1	22	1	4	40
2	2	4	4	5	3	4	4	5	5	5	5	5	1	5	1	21	2	4	44
1	3	5	4	5	5	4	4	5	4	5	5	7	2	5	1	21	1	4	46
2	3	1	2	2	3	2	3	2	2	2	2	7	2	5	1	18	1	4	21
1	4	4	4	4	3	4	3	4	4	4	4	5	1	5	1	20	2	4	38
2	4	3	4	3	4	2	3	3	3	2	2	5	1	5	1	20	2	4	29
1	1	5	5	5	4	5	4	5	5	5	5	5	1	5	1	18	2	4	48
2	1	3	4	4	2	4	3	3	3	3	3	5	1	5	1	18	2	4	32
1	2	4	4	3	3	4	3	4	3	4	4	5	1	5	1	21	2	4	36
2	2	4	4	3	4	5	4	4	3	4	4	5	1	5	1	23	2	4	39
1	3	4	4	4	2	4	3	4	3	4	4	5	1	5	1	18	2	4	36
2	3	4	3	4	3	3	4	3	3	3	3	5	1	5	1	36	1	3	33
1	4	4	4	4	3	5	3	4	4	5	4	10	2	0	1	23	1	4	40
2	4	4	5	3	4	5	2	3	4	5	4	10	2	0	1	21	1	4	39
1	1	4	4	4	3	4	3	4	4	4	4	5	1	8	1	20	2	5	38
2	1	4	4	4	4	4	4	4	4	4	4	5	1	8	1	23	2	5	40
1	2	4	5	5	4	4	4	5	4	4	5	5	1	5	1	25	2	4	44
2	2	4	4	4	3	4	3	3	4	4	4	5	1	5	1	22	1	4	37
1	3	4	4	5	3	4	4	3	4	4	4	5	1	6	2	20	1	4	39
2	3	4	4	4	5	5	5	4	4	4	4	5	1	6	2	19	2	4	43
1	4	4	4	4	4	4	2	4	3	4	3	5	1	6	2	23	2	5	36
2	4	4	4	4	4	4	4	4	4	4	4	5	1	6	2	22	2	5	40
1	1	4	5	4	4	4	2	4	5	4	4	5	1	5	1	21	1	4	40
2	1	4	4	3	4	3	5	5	5	3	5	5	1	5	1	22	1	4	41
1	2	2	2	1	2	2	1	2	2	1	2	5	1	5	1	23	1	4	17
2	2	3	2	3	3	3	1	3	3	3	3	5	1	5	1	19	2	4	27
1	3	2	1	1	3	1	2	1	2	2	1	5	1	5	1	20	2	4	16
2	3	2	1	1	2	1	2	2	2	2	2	5	1	5	1	23	1	4	17
1	4	1	2	1	2	2	1	2	2	2	2	5	1	5	1	23	2	4	17
2	4	4	4	4	4	5	4	4	3	4	5	5	1	5	1	19	1	4	41
1	1	2	2	2	2	3	4	4	4	4	4	5	1	5	1	20	2	4	31
2	1	1	2	2	2	2	1	2	2	2	2	5	1	5	1	19	1	4	18
1	2	2	2	3	3	3	4	2	2	3	2	5	1	5	1	19	2	4	26
2	2	4	5	5	5	4	2	5	4	5	5	5	1	5	1	25	1	3	44
1	3	4	4	5	3	4	3	4	2	4	4	5	1	5	1	23	1	4	37
2	3	1	2	2	2	1	2	3	2	1	2	5	1	5	1	23	2	4	18
1	4	4	4	3	4	4	4	4	4	5	4	7	1	5	1	19	1	4	40
2	4	4	5	4	3	5	2	4	3	5	4	7	1	5	1	27	2	3	39
1	1	4	5	4	4	5	2	4	4	4	4	5	1	5	1	22	2	3	40
2	1	4	5	4	4	4	4	4	5	4	4	5	1	5	1	21	2	4	42
1	2	4	5	5	4	4	4	4	4	4	4	5	1	5	1	25	1	4	42
2	2	4	5	5	5	5	4	5	5	5	4	5	1	5	1	25	1	3	47
1	3	4	5	4	4	4	1	5	4	4	4	6	1	6	1	21	2	3	39
2	3	4	5	5	5	5	5	5	5	5	4	6	1	6	1	24	2	3	48
1	4	4	5	4	3	4	4	5	3	4	3	5	1	5	1	23	1	4	39
2	4	5	5	5	5	2	1	2	2	2	1	5	1	5	1	23	2	4	30
1	1	2	2	2	2	2	1	2	2	3	2	5	1	5	1	18	2	4	20
2	1	5	5	5	4	5	2	5	4	5	4	5	1	5	1	21	2	4	44
1	2	4	5	4	4	5	4	5	4	4	5	7	1	8	1	20	2	4	44
2	2	4	5	5	4	4	4	5	4	5	4	7	1	8	1	20	1	4	44
1	3	3	3	3	2	3	2	3	3	2	3	7	1	7	1	18	2	4	27
2	3	1	2	2	1	2	1	2	1	1	1	7	1	7	1	21	1	4	14
1	4	4	4	5	4	5	2	4	4	4	5	6	2	5	1	23	1	4	41
2	4	4	3	5	4	4	3	5	4	4	4	6	2	5	1	24	1	4	40
1	1	4	5	5	4	4	3	4	4	3	3	5	1	10	2	19	1	4	39
2	1	4	4	5	4	5	4	5	5	5	4	5	1	10	2	22	2	4	45
1	2	4	5	5	4	5	3	4	5	4	5	5	1	6	1	21	1	4	44
2	2	4	5	5	4	5	2	4	4	5	4	5	1	6	1	25	1	3	42
1	3	5	5	5	3	4	5	5	4	5	5	5	1	5	1	22	2	4	46
2	3	3	3	4	4	3	3	3	3	3	3	5	1	5	1	24	1	4	32
1	4	4	4	5	4	4	2	4	4	4	4	5	1	5	1	21	2	4	39
2	4	4	5	3	5	3	5	4	4	5	4	5	1	5	1	19	1	4	42
1	1	4	4	3	3	5	4	4	2	4	4	5	1	5	1	25	1	4	37
2	1	4	5	4	2	4	1	5	4	4	4	5	1	5	1	22	2	4	37
1	2	4	4	4	3	4	3	4	3	4	4	5	1	5	1	22	1	4	37
2	2	4	4	4	3	4	2	4	3	4	4	5	1	5	1	21	2	4	36
1	3	4	5	4	4	4	4	4	4	4	4	10	1	10	2	24	1	1	41
2	3	5	4	4	4	5	4	5	5	4	5	10	1	10	2	21	1	4	45
1	4	4	4	4	3	4	4	4	4	4	4	5	1	5	1	25	2	5	39
2	4	4	5	2	5	4	5	4	3	3	4	5	1	5	1	25	1	4	39
1	1	4	5	5	2	5	5	5	5	5	5	2	1	8	1	24	2	4	46
2	1	4	4	5	4	5	4	5	5	4	4	2	1	8	1	20	1	4	44
1	2	5	4	3	3	5	5	2	3	2	3	5	1	5	1	21	1	4	35
2	2	4	4	5	5	4	2	5	5	4	5	5	1	5	1	22	1	3	43
1	3	4	4	5	4	4	3	4	4	4	4	5	1	5	1	22	1	4	40
2	3	5	5	5	5	5	5	5	5	5	5	5	1	5	1	26	1	4	50
1	4	4	2	4	2	5	2	4	2	4	2	6	1	5	1	21	2	4	31
2	4	5	4	5	5	3	4	4	4	5	5	6	1	5	1	23	1	4	44
1	1	4	5	4	5	5	2	1	3	2	2	5	1	5	1	20	1	4	33
2	1	5	5	4	4	5	1	5	5	5	4	5	1	5	1	25	1	3	43
1	2	4	4	5	5	3	5	3	4	4	5	5	1	5	1	18	1	4	42
2	2	4	3	4	2	4	3	2	2	3	3	5	1	5	1	20	1	4	30
1	3	5	5	5	5	5	1	4	5	5	5	5	1	5	1	26	1	4	45
2	3	3	4	4	5	3	4	3	3	4	4	5	1	5	1				37
1	4	4	4	5	4	4	2	4	4	5	4	5	1	5	1	20	2	4	40
2	4	5	4	3	5	5	5	4	5	3	5	5	1	5	1	23	1	5	44
1	1	5	4	5	2	4	2	5	4	5	3	5	1	6	1	26	2	3	39
2	1	4	5	4	3	5	5	4	4	4	4	5	1	6	1	22	2	4	42
1	2	2	2	3	3	3	1	3	3	3	2	5	1	5	1	21	1	4	25
2	2	5	5	5	5	5	5	4	5	5	5	5	1	5	1	23	2	4	49
1	3	4	4	5	4	4	3	4	4	4	4	5	1	5	1	22	1	4	40
2	3	5	5	5	5	5	5	5	5	5	5	5	1	5	1	26	1	4	50
1	4	5	4	4	5	5	4	4	5	5	4	6	1	6	1	19	1	4	45
2	4	5	4	4	5	2	4	5	3	4	4	6	1	6	1	24	1	4	40
1	1	4	5	4	4	4	2	4	4	4	4	5	1	9	1	24	2	4	39
2	1	2	1	2	1	1	2	2	1	1	1	5	1	9	1	22	1	4	14
1	2	5	4	4	4	4	2	4	3	4	4	5	1	5	1	23	1	4	38
2	2	5	3	5	4	4	5	3	4	3	4	5	1	5	1	21	1	4	40
1	3	5	5	4	3	4	2	4	4	4	4	5	1	5	1	26	1	2	39
2	3	5	4	4	5	5	4	4	5	4	5	5	1	5	1	23	1	3	45
1	4	3	2	3	2	4	2	2	2	2	3	5	1	5	1	19	2	4	25
2	4	5	5	5	5	5	5	4	5	5	5	5	1	5	1	26	2	4	49
1	1	4	4	3	3	3	4	3	3	4	4	5	1	5	1	25	1	4	35
2	1	5	5	4	3	5	4	5	4	4	5	5	1	5	1	26	2	3	44
1	2	5	4	4	3	4	3	4	4	5	4	6	1	6	1	21	2	4	40
2	2	4	4	5	5	3	4	4	5	5	4	6	1	6	1	20	1	4	43
1	3	4	4	5	4	5	5	5	5	5	4	6	2	5	1	26	1	3	46
2	3	4	5	4	4	5	5	5	4	4	5	6	2	5	1	36	2	3	45
1	4	4	2	4	3	4	2	4	2	4	3	5	1	5	1	22	1	4	32
2	4	4	4	3	4	4	4	4	4	4	3	5	1	5	1	21	1	4	38
1	1	3	4	4	3	4	3	4	4	3	1	5	1	5	1	22	1	4	33
2	1	4	2	3	2	4	3	3	2	2	3	5	1	5	1	21	1	4	28
1	2	5	4	4	5	5	3	4	4	5	4	8	1	10	1	28	1	5	43
2	2	4	5	4	5	4	3	4	4	5	4	8	1	10	1	28	1	4	42
1	3	4	5	4	5	4	2	4	5	4	5	8	1	10	1	26	2	4	42
2	3	4	4	5	4	5	2	4	4	4	4	8	1	10	1	26	1	4	40
1	4	4	4	5	5	4	2	4	5	5	5	6	1	6	1	25	1	3	43
2	4	4	4	5	4	5	2	4	4	4	5	6	1	6	1	22	1	4	41
1	1	3	4	4	4	5	2	4	4	4	4	5	1	5	1	22	1	4	38
2	1	4	4	4	2	4	3	4	3	4	4	5	1	5	1	23	1	4	36
1	2	4	5	4	3	4	4	4	5	5	4	7	1	7	1	20	1	4	42
2	2	5	5	5	3	4	5	4	5	4	4	7	1	7	1	21	1	4	44
1	3	5	4	4	4	5	4	5	4	3	5	5	1	5	1	20	2	4	43
2	3	4	4	4	3	5	3	4	4	4	4	5	1	5	1	21	2	4	39
1	4	4	4	5	3	4	2	4	4	4	5	5	1	5	1	20	2	4	39
2	4	5	2	4	4	3	4	4	4	5	4	5	1	5	1	23	2	4	39
1	1	4	4	5	4	4	4	4	4	4	4	7	2	5	1	21	1	4	41
2	1	2	1	2	1	1	2	2	1	1	1	7	2	5	1	23	2	5	14
1	2	4	4	2	3	2	2	2	2	3	3	5	1	7	1	24	1	4	27
2	2	4	4	4	4	5	2	2	1	2	1	5	1	7	1	25	1	4	29
1	3	4	3	4	4	4	3	4	3	4	2	5	1	5	1	25	1	4	35
2	3	4	3	4	3	4	4	3	3	4	3	5	1	5	1	24	1	4	35
1	4	4	2	4	2	4	2	5	2	4	2	7	1	5	1	21	2	4	31
2	4	5	2	4	2	5	2	4	2	4	2	7	1	5	1	21	1	4	32
1	1	1	2	1	1	1	2	1	2	1	1	5	1	5	1	22	1	4	13
2	1	3	5	5	5	5	5	2	2	4	2	5	1	5	1	23	1	4	38
1	2	5	5	5	5	5	5	4	4	4	4	5	1	5	1	18	1	2	46
2	2	5	5	4	4	5	5	5	5	5	5	5	1	5	1	20	1	3	48
1	3	5	5	5	3	4	4	4	5	5	5	7	1	5	1	24	2	4	45
2	3	4	5	4	4	5	4	5	4	4	4	7	1	5	1	21	1	4	43
1	4	3	4	3	3	4	1	3	3	4	3	10	2	10	2	21	2	4	31
2	4	2	2	2	3	2	1	2	2	1	1	10	2	10	2	20	1	5	18
1	1	5	4	4	4	5	5	4	4	4	4	5	1	5	1	22	1	2	43
2	1	5	5	4	4	4	5	5	5	4	4	5	1	5	1	22	1	4	45
1	2	3	4	3	4	4	3	3	3	4	4	5	1	5	1	21	1	4	35
2	2	4	4	3	5	3	4	4	4	5	4	5	1	5	1	23	2	1	40
1	3	4	5	5	4	5	5	4	4	2	2	5	1	5	1	21	2	5	40
2	3	5	4	4	4	4	3	3	3	5	4	5	1	5	1	22	1	2	39
1	4	4	5	4	4	4	1	4	4	4	4	6	1	5	1	21	1	3	38
2	4	4	5	5	5	5	4	4	5	5	5	6	1	5	1	21	1	2	47
1	1	5	4	4	4	4	4	3	3	4	5	6	1	6	1	21	1	2	40
2	1	5	4	4	5	2	2	4	4	4	5	6	1	6	1	24	1	2	39
1	2	4	3	2	4	5	4	2	4	4	4	5	1	5	1	20	2	3	36
2	2	4	3	5	5	4	2	3	2	4	4	5	1	5	1	23	1	2	36
1	3	4	2	4	3	2	4	5	4	3	4	5	1	5	1	30	2	4	35
2	3	4	3	4	3	3	5	4	4	4	3	5	1	5	1	19	1	2	37
1	4	4	5	3	4	2	2	2	3	4	5	7	1	4	1	27	1	3	34
2	4	3	2	3	5	5	4	3	2	3	4	7	1	4	1	31	1	4	34
1	1	5	4	3	4	4	5	4	4	4	5	5	1	5	1	18	2	4	42
2	1	4	5	4	5	4	4	5	4	5	5	5	1	5	1	22	2	4	45
1	2	2	3	2	4	2	4	5	4	3	4	2	1	2	1	25	1	2	33
2	2	4	2	3	5	4	3	4	3	5	4	2	1	2	1	20	1	2	37
1	3	4	5	5	4	3	4	4	5	3	5	8	2	5	1	19	1	3	42
2	3	4	5	5	4	4	5	4	5	5	4	8	2	5	1	21	2	4	45
1	4	4	5	5	4	3	4	5	5	4	4	5	1	5	1	21	1	4	43
2	4	4	3	4	4	4	2	4	3	4	3	5	1	5	1	24	1	4	35
1	1	4	5	4	5	4	5	5	4	4	5	8	2	5	1	21	1	4	45
2	1	5	4	4	5	4	4	4	4	4	5	8	2	5	1	19	1	4	43
1	2	4	4	5	4	4	5	4	4	5	4	5	1	5	1	25	1	2	43
2	2	5	5	4	4	5	5	4	5	4	4	5	1	5	1	21	1	3	45
1	3	4	5	5	4	5	5	4	4	4	5	5	1	5	1	25	1	3	45
2	3	5	4	4	5	5	3	4	4	5	4	5	1	5	1	24	1	4	43
1	4	5	3	4	5	3	4	5	3	4	5	9	1	9	2	21	2	4	41
2	4	5	4	5	4	4	5	4	3	2	5	9	1	9	2	22	1	4	41
1	1	5	4	5	4	3	4	4	4	5	5	6	1	5	1	19	1	4	43
2	1	4	4	5	5	5	5	5	5	5	5	6	1	5	1	21	1	4	48
1	2	4	3	5	4	5	4	5	4	4	4	6	2	5	1	19	1	4	42
2	2	5	4	5	4	5	4	5	5	5	5	6	2	5	1	21	1	4	47

## Sheet: codebook
角色	组别	问卷1	问卷2	问卷3	问卷4	问卷5	问卷6	问卷7	问卷8	问卷9	问卷10	R1提议者	R1响应者	R2提议者	R2响应者	年龄	性别	受教育程度
1=“提议者”	1=“云朵先沟通”	1=“非常不同意”	1=“非常不同意”	1=“非常不同意”	1=“非常不同意”	1=“非常不同意”	1=“非常不同意”	1=“非常不同意”	1=“非常不同意”	1=“非常不同意”	1=“非常不同意”	0～10	1=“接受”	0～10	1=“接受”	大于18	1=“男”	1=“初中及以下”
2=“响应者”	2=“眼睛先沟通”	2=“比较不同意”	2=“比较不同意”	2=“比较不同意”	2=“比较不同意”	2=“比较不同意”	2=“比较不同意”	2=“比较不同意”	2=“比较不同意”	2=“比较不同意”	2=“比较不同意”		2=“拒绝”		2=“拒绝”		2=“女”	2=“高中/中专/技校”
	3=“云朵后沟通”	3=“一般”	3=“一般”	3=“一般”	3=“一般”	3=“一般”	3=“一般”	3=“一般”	3=“一般”	3=“一般”	3=“一般”							3=“大专”
	4=“眼睛后沟通”	4=“比较同意”	4=“比较同意”	4=“比较同意”	4=“比较同意”	4=“比较同意”	4=“比较同意”	4=“比较同意”	4=“比较同意”	4=“比较同意”	4=“比较同意”							4=“本科”
		5=“非常同意”	5=“非常同意”	5=“非常同意”	5=“非常同意”	5=“非常同意”	5=“非常同意”	5=“非常同意”	5=“非常同意”	5=“非常同意”	5=“非常同意”							5=“硕士”
																		6=“博士”
