# Supplementary material for: Revisiting the Watching-Eyes Effect in the Ultimatum Game: The Role of Public Self-Awareness
Source: Behav Sci (Basel). 2026 Jul 13;16(7):1177. doi: 10.3390/bs16071177 (PMC13405611; doi:10.3390/bs16071177)
Supplement: Supplementary file 1 [file behavsci-16-01177-s001.zip › study1/Study1_cleaned_analysis_data.csv]

role	condition	q1	q2	q3	q4	q5	q6	q7	q8	q9	q10	R1proposer	R1responder	R2proposer	R2responder	age	gender	education	participant_analysis_id	role_label	cue_type	public_self_score	trait_group	R1_strict_5_5	R2_strict_5_5	analysis_role	R1_reject_non_5_5	R2_reject_non_5_5
1	1	3	4	4	4	3	2	2	3	4	4	5	1	5	1	23.0	2.0	5.0	1	Proposer	Cloud	33	Low	1.0	1.0	Proposer
1	2	4	5	5	4	4	5	4	4	5	4	6	1	8	1	21.0	1.0	4.0	3	Proposer	Eye	44	High	0.0	0.0	Proposer
1	3	4	5	5	4	4	4	4	4	4	4	5	1	5	1	20.0	2.0	4.0	5	Proposer	Cloud	42	High	1.0	1.0	Proposer
1	4	4	3	4	5	4	3	4	4	5	4	5	1	5	1	23.0	1.0	4.0	7	Proposer	Eye	40	High	1.0	1.0	Proposer
1	1	4	4	4	2	4	4	4	4	4	4	5	1	6	1	20.0	1.0	4.0	9	Proposer	Cloud	38	High	1.0	0.0	Proposer
1	2	4	4	4	4	4	5	4	5	4	4	10	1	10	1	21.0	2.0	4.0	11	Proposer	Eye	42	High	0.0	0.0	Proposer
1	3	4	4	4	2	3	5	2	3	2	4	6	2	6	2	21.0	2.0	4.0	13	Proposer	Cloud	33	Low	0.0	0.0	Proposer
1	4	4	2	5	3	4	2	3	5	5	4	6	2	5	1	22.0	1.0	4.0	15	Proposer	Eye	37	Low	0.0	1.0	Proposer
1	1	4	3	4	3	4	2	2	3	2	2	5	1	5	1	21.0	2.0	4.0	17	Proposer	Cloud	29	Low	1.0	1.0	Proposer
1	2	5	5	4	4	5	5	5	5	4	4	7	1	5	1	20.0	2.0	4.0	19	Proposer	Eye	46	High	0.0	1.0	Proposer
1	3	3	3	3	3	3	3	3	3	3	3	5	1	5	1	18.0	2.0	4.0	21	Proposer	Cloud	30	Low	1.0	1.0	Proposer
1	4	3	4	3	5	4	5	4	4	5	4	5	1	7	1	21.0	2.0	4.0	23	Proposer	Eye	41	High	1.0	0.0	Proposer
1	1	3	4	4	4	4	2	4	3	3	3	7	1	6	1	24.0	2.0	5.0	25	Proposer	Cloud	34	Low	0.0	0.0	Proposer
1	2	4	4	4	4	4	3	4	4	4	4	5	1	5	1	18.0	2.0	4.0	27	Proposer	Eye	39	High	1.0	1.0	Proposer
1	3	3	3	4	4	4	4	4	4	4	4	5	1	5	1	22.0	2.0	4.0	29	Proposer	Cloud	38	High	1.0	1.0	Proposer
1	4	4	3	5	3	4	3	4	4	4	3	5	1	5	1	21.0	2.0	4.0	31	Proposer	Eye	37	Low	1.0	1.0	Proposer
1	1	3	3	4	3	3	2	3	2	3	3	5	1	5	1	20.0	2.0	4.0	33	Proposer	Cloud	29	Low	1.0	1.0	Proposer
1	2	4	5	5	4	5	3	4	4	5	4	5	1	5	1	21.0	2.0	4.0	35	Proposer	Eye	43	High	1.0	1.0	Proposer
1	3	2	2	2	2	2	3	2	2	3	3	7	1	3	1	18.0	1.0	4.0	37	Proposer	Cloud	23	Low	0.0	0.0	Proposer
1	4	4	4	4	4	5	3	4	4	4	4	5	1	5	1	19.0	1.0	4.0	39	Proposer	Eye	40	High	1.0	1.0	Proposer
1	1	1	2	1	2	1	2	1	2	1	1	5	1	5	1	23.0	1.0	4.0	41	Proposer	Cloud	14	Low	1.0	1.0	Proposer
1	2	5	4	4	2	5	2	4	5	5	3	5	1	5	1	19.0	1.0	4.0	43	Proposer	Eye	39	High	1.0	1.0	Proposer
1	3	4	4	2	4	5	5	3	3	4	4	6	1	5	1	20.0	1.0	4.0	45	Proposer	Cloud	38	High	0.0	1.0	Proposer
1	4	3	2	2	3	3	3	3	3	3	3	8	2	6	2	20.0	2.0	4.0	47	Proposer	Eye	28	Low	0.0	0.0	Proposer
1	1	4	4	4	4	4	4	4	4	4	4	5	1	5	1	23.0	2.0	4.0	49	Proposer	Cloud	40	High	1.0	1.0	Proposer
1	2	5	5	5	5	5	5	5	5	5	5	5	1	5	1	21.0	1.0	4.0	51	Proposer	Eye	50	High	1.0	1.0	Proposer
1	3	4	4	4	4	4	5	4	5	4	4	5	1	5	1	23.0	2.0	5.0	53	Proposer	Cloud	42	High	1.0	1.0	Proposer
1	4	4	4	4	3	4	2	4	4	4	4	5	1	5	1	18.0	2.0	4.0	55	Proposer	Eye	37	Low	1.0	1.0	Proposer
1	1	4	4	5	4	4	3	4	4	4	4	5	1	5	1	23.0	1.0	5.0	57	Proposer	Cloud	40	High	1.0	1.0	Proposer
1	2	4	4	4	3	4	3	4	4	4	4	5	1	5	1	21.0	2.0	4.0	59	Proposer	Eye	38	High	1.0	1.0	Proposer
1	3	4	5	5	4	5	3	4	5	5	4	5	1	5	1	23.0	2.0	4.0	61	Proposer	Cloud	44	High	1.0	1.0	Proposer
1	4	3	3	3	2	3	2	3	2	3	2	7	2	5	1	22.0	1.0	4.0	63	Proposer	Eye	26	Low	0.0	1.0	Proposer
1	1	4	4	4	3	4	1	4	5	5	5	5	1	5	1	20.0	1.0	4.0	65	Proposer	Cloud	39	High	1.0	1.0	Proposer
1	2	2	2	2	2	2	4	2	2	2	2	5	1	5	1	21.0	2.0	4.0	67	Proposer	Eye	22	Low	1.0	1.0	Proposer
1	3	2	1	1	1	2	1	1	1	1	1	8	1	7	1	22.0	1.0	4.0	69	Proposer	Cloud	12	Low	0.0	0.0	Proposer
1	4	1	1	2	3	3	1	3	1	1	1	5	1	5	1	22.0	2.0	5.0	71	Proposer	Eye	17	Low	1.0	1.0	Proposer
1	1	4	5	4	4	5	3	4	5	4	4	5	1	5	1	23.0	1.0	4.0	73	Proposer	Cloud	42	High	1.0	1.0	Proposer
1	2	4	4	4	2	4	3	3	4	3	3	5	1	5	1	19.0	2.0	4.0	75	Proposer	Eye	34	Low	1.0	1.0	Proposer
1	3	4	4	5	2	4	5	4	4	4	4	7	1	5	1	21.0	2.0	4.0	77	Proposer	Cloud	40	High	0.0	1.0	Proposer
1	4	2	1	2	1	2	1	1	2	2	1	5	1	5	1	20.0	2.0	4.0	79	Proposer	Eye	15	Low	1.0	1.0	Proposer
1	1	3	2	3	4	2	2	3	3	3	3	5	1	5	1	22.0	1.0	4.0	81	Proposer	Cloud	28	Low	1.0	1.0	Proposer
1	2	4	4	4	4	4	5	4	3	4	4	5	1	5	1	22.0	1.0	4.0	83	Proposer	Eye	40	High	1.0	1.0	Proposer
1	3	5	4	5	5	4	4	5	4	5	5	7	2	5	1	21.0	1.0	4.0	85	Proposer	Cloud	46	High	0.0	1.0	Proposer
1	4	4	4	4	3	4	3	4	4	4	4	5	1	5	1	20.0	2.0	4.0	87	Proposer	Eye	38	High	1.0	1.0	Proposer
1	1	5	5	5	4	5	4	5	5	5	5	5	1	5	1	18.0	2.0	4.0	89	Proposer	Cloud	48	High	1.0	1.0	Proposer
1	2	4	4	3	3	4	3	4	3	4	4	5	1	5	1	21.0	2.0	4.0	91	Proposer	Eye	36	Low	1.0	1.0	Proposer
1	3	4	4	4	2	4	3	4	3	4	4	5	1	5	1	18.0	2.0	4.0	93	Proposer	Cloud	36	Low	1.0	1.0	Proposer
1	4	4	4	4	3	5	3	4	4	5	4	10	2	0	1	23.0	1.0	4.0	95	Proposer	Eye	40	High	0.0	0.0	Proposer
1	1	4	4	4	3	4	3	4	4	4	4	5	1	8	1	20.0	2.0	5.0	97	Proposer	Cloud	38	High	1.0	0.0	Proposer
1	2	4	5	5	4	4	4	5	4	4	5	5	1	5	1	25.0	2.0	4.0	99	Proposer	Eye	44	High	1.0	1.0	Proposer
1	3	4	4	5	3	4	4	3	4	4	4	5	1	6	2	20.0	1.0	4.0	101	Proposer	Cloud	39	High	1.0	0.0	Proposer
1	4	4	4	4	4	4	2	4	3	4	3	5	1	6	2	23.0	2.0	5.0	103	Proposer	Eye	36	Low	1.0	0.0	Proposer
1	1	4	5	4	4	4	2	4	5	4	4	5	1	5	1	21.0	1.0	4.0	105	Proposer	Cloud	40	High	1.0	1.0	Proposer
1	2	2	2	1	2	2	1	2	2	1	2	5	1	5	1	23.0	1.0	4.0	107	Proposer	Eye	17	Low	1.0	1.0	Proposer
1	3	2	1	1	3	1	2	1	2	2	1	5	1	5	1	20.0	2.0	4.0	109	Proposer	Cloud	16	Low	1.0	1.0	Proposer
1	4	1	2	1	2	2	1	2	2	2	2	5	1	5	1	23.0	2.0	4.0	111	Proposer	Eye	17	Low	1.0	1.0	Proposer
1	1	2	2	2	2	3	4	4	4	4	4	5	1	5	1	20.0	2.0	4.0	113	Proposer	Cloud	31	Low	1.0	1.0	Proposer
1	2	2	2	3	3	3	4	2	2	3	2	5	1	5	1	19.0	2.0	4.0	115	Proposer	Eye	26	Low	1.0	1.0	Proposer
1	3	4	4	5	3	4	3	4	2	4	4	5	1	5	1	23.0	1.0	4.0	117	Proposer	Cloud	37	Low	1.0	1.0	Proposer
1	4	4	4	3	4	4	4	4	4	5	4	7	1	5	1	19.0	1.0	4.0	119	Proposer	Eye	40	High	0.0	1.0	Proposer
1	1	4	5	4	4	5	2	4	4	4	4	5	1	5	1	22.0	2.0	3.0	121	Proposer	Cloud	40	High	1.0	1.0	Proposer
1	2	4	5	5	4	4	4	4	4	4	4	5	1	5	1	25.0	1.0	4.0	123	Proposer	Eye	42	High	1.0	1.0	Proposer
1	3	4	5	4	4	4	1	5	4	4	4	6	1	6	1	21.0	2.0	3.0	125	Proposer	Cloud	39	High	0.0	0.0	Proposer
1	4	4	5	4	3	4	4	5	3	4	3	5	1	5	1	23.0	1.0	4.0	127	Proposer	Eye	39	High	1.0	1.0	Proposer
1	1	2	2	2	2	2	1	2	2	3	2	5	1	5	1	18.0	2.0	4.0	129	Proposer	Cloud	20	Low	1.0	1.0	Proposer
1	2	4	5	4	4	5	4	5	4	4	5	7	1	8	1	20.0	2.0	4.0	131	Proposer	Eye	44	High	0.0	0.0	Proposer
1	3	3	3	3	2	3	2	3	3	2	3	7	1	7	1	18.0	2.0	4.0	133	Proposer	Cloud	27	Low	0.0	0.0	Proposer
1	4	4	4	5	4	5	2	4	4	4	5	6	2	5	1	23.0	1.0	4.0	135	Proposer	Eye	41	High	0.0	1.0	Proposer
1	1	4	5	5	4	4	3	4	4	3	3	5	1	10	2	19.0	1.0	4.0	137	Proposer	Cloud	39	High	1.0	0.0	Proposer
1	2	4	5	5	4	5	3	4	5	4	5	5	1	6	1	21.0	1.0	4.0	139	Proposer	Eye	44	High	1.0	0.0	Proposer
1	3	5	5	5	3	4	5	5	4	5	5	5	1	5	1	22.0	2.0	4.0	141	Proposer	Cloud	46	High	1.0	1.0	Proposer
1	4	4	4	5	4	4	2	4	4	4	4	5	1	5	1	21.0	2.0	4.0	143	Proposer	Eye	39	High	1.0	1.0	Proposer
1	1	4	4	3	3	5	4	4	2	4	4	5	1	5	1	25.0	1.0	4.0	145	Proposer	Cloud	37	Low	1.0	1.0	Proposer
1	2	4	4	4	3	4	3	4	3	4	4	5	1	5	1	22.0	1.0	4.0	147	Proposer	Eye	37	Low	1.0	1.0	Proposer
1	3	4	5	4	4	4	4	4	4	4	4	10	1	10	2	24.0	1.0	1.0	149	Proposer	Cloud	41	High	0.0	0.0	Proposer
1	4	4	4	4	3	4	4	4	4	4	4	5	1	5	1	25.0	2.0	5.0	151	Proposer	Eye	39	High	1.0	1.0	Proposer
1	1	4	5	5	2	5	5	5	5	5	5	2	1	8	1	24.0	2.0	4.0	153	Proposer	Cloud	46	High	0.0	0.0	Proposer
1	2	5	4	3	3	5	5	2	3	2	3	5	1	5	1	21.0	1.0	4.0	155	Proposer	Eye	35	Low	1.0	1.0	Proposer
1	3	4	4	5	4	4	3	4	4	4	4	5	1	5	1	22.0	1.0	4.0	157	Proposer	Cloud	40	High	1.0	1.0	Proposer
1	4	4	2	4	2	5	2	4	2	4	2	6	1	5	1	21.0	2.0	4.0	159	Proposer	Eye	31	Low	0.0	1.0	Proposer
1	1	4	5	4	5	5	2	1	3	2	2	5	1	5	1	20.0	1.0	4.0	161	Proposer	Cloud	33	Low	1.0	1.0	Proposer
1	2	4	4	5	5	3	5	3	4	4	5	5	1	5	1	18.0	1.0	4.0	163	Proposer	Eye	42	High	1.0	1.0	Proposer
1	3	5	5	5	5	5	1	4	5	5	5	5	1	5	1	26.0	1.0	4.0	165	Proposer	Cloud	45	High	1.0	1.0	Proposer
1	4	4	4	5	4	4	2	4	4	5	4	5	1	5	1	20.0	2.0	4.0	167	Proposer	Eye	40	High	1.0	1.0	Proposer
1	1	5	4	5	2	4	2	5	4	5	3	5	1	6	1	26.0	2.0	3.0	169	Proposer	Cloud	39	High	1.0	0.0	Proposer
1	2	2	2	3	3	3	1	3	3	3	2	5	1	5	1	21.0	1.0	4.0	171	Proposer	Eye	25	Low	1.0	1.0	Proposer
1	3	4	4	5	4	4	3	4	4	4	4	5	1	5	1	22.0	1.0	4.0	173	Proposer	Cloud	40	High	1.0	1.0	Proposer
1	4	5	4	4	5	5	4	4	5	5	4	6	1	6	1	19.0	1.0	4.0	175	Proposer	Eye	45	High	0.0	0.0	Proposer
1	1	4	5	4	4	4	2	4	4	4	4	5	1	9	1	24.0	2.0	4.0	177	Proposer	Cloud	39	High	1.0	0.0	Proposer
1	2	5	4	4	4	4	2	4	3	4	4	5	1	5	1	23.0	1.0	4.0	179	Proposer	Eye	38	High	1.0	1.0	Proposer
1	3	5	5	4	3	4	2	4	4	4	4	5	1	5	1	26.0	1.0	2.0	181	Proposer	Cloud	39	High	1.0	1.0	Proposer
1	4	3	2	3	2	4	2	2	2	2	3	5	1	5	1	19.0	2.0	4.0	183	Proposer	Eye	25	Low	1.0	1.0	Proposer
1	1	4	4	3	3	3	4	3	3	4	4	5	1	5	1	25.0	1.0	4.0	185	Proposer	Cloud	35	Low	1.0	1.0	Proposer
1	2	5	4	4	3	4	3	4	4	5	4	6	1	6	1	21.0	2.0	4.0	187	Proposer	Eye	40	High	0.0	0.0	Proposer
1	3	4	4	5	4	5	5	5	5	5	4	6	2	5	1	26.0	1.0	3.0	189	Proposer	Cloud	46	High	0.0	1.0	Proposer
1	4	4	2	4	3	4	2	4	2	4	3	5	1	5	1	22.0	1.0	4.0	191	Proposer	Eye	32	Low	1.0	1.0	Proposer
1	1	3	4	4	3	4	3	4	4	3	1	5	1	5	1	22.0	1.0	4.0	193	Proposer	Cloud	33	Low	1.0	1.0	Proposer
1	2	5	4	4	5	5	3	4	4	5	4	8	1	10	1	28.0	1.0	5.0	195	Proposer	Eye	43	High	0.0	0.0	Proposer
1	3	4	5	4	5	4	2	4	5	4	5	8	1	10	1	26.0	2.0	4.0	197	Proposer	Cloud	42	High	0.0	0.0	Proposer
1	4	4	4	5	5	4	2	4	5	5	5	6	1	6	1	25.0	1.0	3.0	199	Proposer	Eye	43	High	0.0	0.0	Proposer
1	1	3	4	4	4	5	2	4	4	4	4	5	1	5	1	22.0	1.0	4.0	201	Proposer	Cloud	38	High	1.0	1.0	Proposer
1	2	4	5	4	3	4	4	4	5	5	4	7	1	7	1	20.0	1.0	4.0	203	Proposer	Eye	42	High	0.0	0.0	Proposer
1	3	5	4	4	4	5	4	5	4	3	5	5	1	5	1	20.0	2.0	4.0	205	Proposer	Cloud	43	High	1.0	1.0	Proposer
1	4	4	4	5	3	4	2	4	4	4	5	5	1	5	1	20.0	2.0	4.0	207	Proposer	Eye	39	High	1.0	1.0	Proposer
1	1	4	4	5	4	4	4	4	4	4	4	7	2	5	1	21.0	1.0	4.0	209	Proposer	Cloud	41	High	0.0	1.0	Proposer
1	2	4	4	2	3	2	2	2	2	3	3	5	1	7	1	24.0	1.0	4.0	211	Proposer	Eye	27	Low	1.0	0.0	Proposer
1	3	4	3	4	4	4	3	4	3	4	2	5	1	5	1	25.0	1.0	4.0	213	Proposer	Cloud	35	Low	1.0	1.0	Proposer
1	4	4	2	4	2	4	2	5	2	4	2	7	1	5	1	21.0	2.0	4.0	215	Proposer	Eye	31	Low	0.0	1.0	Proposer
1	1	1	2	1	1	1	2	1	2	1	1	5	1	5	1	22.0	1.0	4.0	217	Proposer	Cloud	13	Low	1.0	1.0	Proposer
1	2	5	5	5	5	5	5	4	4	4	4	5	1	5	1	18.0	1.0	2.0	219	Proposer	Eye	46	High	1.0	1.0	Proposer
1	3	5	5	5	3	4	4	4	5	5	5	7	1	5	1	24.0	2.0	4.0	221	Proposer	Cloud	45	High	0.0	1.0	Proposer
1	4	3	4	3	3	4	1	3	3	4	3	10	2	10	2	21.0	2.0	4.0	223	Proposer	Eye	31	Low	0.0	0.0	Proposer
1	1	5	4	4	4	5	5	4	4	4	4	5	1	5	1	22.0	1.0	2.0	225	Proposer	Cloud	43	High	1.0	1.0	Proposer
1	2	3	4	3	4	4	3	3	3	4	4	5	1	5	1	21.0	1.0	4.0	227	Proposer	Eye	35	Low	1.0	1.0	Proposer
1	3	4	5	5	4	5	5	4	4	2	2	5	1	5	1	21.0	2.0	5.0	229	Proposer	Cloud	40	High	1.0	1.0	Proposer
1	4	4	5	4	4	4	1	4	4	4	4	6	1	5	1	21.0	1.0	3.0	231	Proposer	Eye	38	High	0.0	1.0	Proposer
1	1	5	4	4	4	4	4	3	3	4	5	6	1	6	1	21.0	1.0	2.0	233	Proposer	Cloud	40	High	0.0	0.0	Proposer
1	2	4	3	2	4	5	4	2	4	4	4	5	1	5	1	20.0	2.0	3.0	235	Proposer	Eye	36	Low	1.0	1.0	Proposer
1	3	4	2	4	3	2	4	5	4	3	4	5	1	5	1	30.0	2.0	4.0	237	Proposer	Cloud	35	Low	1.0	1.0	Proposer
1	4	4	5	3	4	2	2	2	3	4	5	7	1	4	1	27.0	1.0	3.0	239	Proposer	Eye	34	Low	0.0	0.0	Proposer
1	1	5	4	3	4	4	5	4	4	4	5	5	1	5	1	18.0	2.0	4.0	241	Proposer	Cloud	42	High	1.0	1.0	Proposer
1	2	2	3	2	4	2	4	5	4	3	4	2	1	2	1	25.0	1.0	2.0	243	Proposer	Eye	33	Low	0.0	0.0	Proposer
1	3	4	5	5	4	3	4	4	5	3	5	8	2	5	1	19.0	1.0	3.0	245	Proposer	Cloud	42	High	0.0	1.0	Proposer
1	4	4	5	5	4	3	4	5	5	4	4	5	1	5	1	21.0	1.0	4.0	247	Proposer	Eye	43	High	1.0	1.0	Proposer
1	1	4	5	4	5	4	5	5	4	4	5	8	2	5	1	21.0	1.0	4.0	249	Proposer	Cloud	45	High	0.0	1.0	Proposer
1	2	4	4	5	4	4	5	4	4	5	4	5	1	5	1	25.0	1.0	2.0	251	Proposer	Eye	43	High	1.0	1.0	Proposer
1	3	4	5	5	4	5	5	4	4	4	5	5	1	5	1	25.0	1.0	3.0	253	Proposer	Cloud	45	High	1.0	1.0	Proposer
1	4	5	3	4	5	3	4	5	3	4	5	9	1	9	2	21.0	2.0	4.0	255	Proposer	Eye	41	High	0.0	0.0	Proposer
1	1	5	4	5	4	3	4	4	4	5	5	6	1	5	1	19.0	1.0	4.0	257	Proposer	Cloud	43	High	0.0	1.0	Proposer
1	2	4	3	5	4	5	4	5	4	4	4	6	2	5	1	19.0	1.0	4.0	259	Proposer	Eye	42	High	0.0	1.0	Proposer
2	1	4	4	5	3	4	4	5	4	5	4	5	1	5	1	28.0	2.0	5.0	2	Responder	Cloud	42	High			Responder	0.0	0.0
2	2	4	4	4	3	3	4	3	2	2	2	6	1	8	1	21.0	2.0	4.0	4	Responder	Eye	31	Low			Responder	0.0	0.0
2	3	4	5	4	3	4	3	4	5	4	4	5	1	5	1	24.0	2.0	5.0	6	Responder	Cloud	40	High			Responder	0.0	0.0
2	4	2	2	1	2	2	1	2	2	1	2	5	1	5	1	24.0	1.0	4.0	8	Responder	Eye	17	Low			Responder	0.0	0.0
2	1	5	4	5	4	5	3	5	4	5	5	5	1	6	1	20.0	2.0	4.0	10	Responder	Cloud	45	High			Responder	0.0	0.0
2	2	4	4	4	3	4	2	4	4	4	4	10	1	10	1	21.0	1.0	4.0	12	Responder	Eye	37	Low			Responder	0.0	0.0
2	3	2	2	1	2	2	1	2	3	3	2	6	2	6	2	23.0	2.0	4.0	14	Responder	Cloud	20	Low			Responder	1.0	1.0
2	4	4	5	5	4	5	4	5	5	4	5	6	2	5	1	23.0	2.0	5.0	16	Responder	Eye	46	High			Responder	1.0	0.0
2	1	4	4	5	4	5	4	5	4	5	4	5	1	5	1	22.0	2.0	4.0	18	Responder	Cloud	44	High			Responder	0.0	0.0
2	2	4	5	5	3	4	2	4	5	5	4	7	1	5	1	20.0	1.0	4.0	20	Responder	Eye	41	High			Responder	0.0	0.0
2	3	5	5	5	4	5	5	5	5	5	5	5	1	5	1	21.0	1.0	4.0	22	Responder	Cloud	49	High			Responder	0.0	0.0
2	4	3	4	4	3	3	3	3	3	3	3	5	1	7	1	18.0	2.0	4.0	24	Responder	Eye	32	Low			Responder	0.0	0.0
2	1	4	4	4	3	5	5	4	3	4	4	7	1	6	1	21.0	2.0	4.0	26	Responder	Cloud	40	High			Responder	0.0	0.0
2	2	2	3	3	2	3	2	2	2	3	2	5	1	5	1	18.0	2.0	4.0	28	Responder	Eye	24	Low			Responder	0.0	0.0
2	3	3	3	4	3	4	1	3	3	4	3	5	1	5	1	18.0	2.0	4.0	30	Responder	Cloud	31	Low			Responder	0.0	0.0
2	4	2	1	2	1	2	1	1	1	2	1	5	1	5	1	20.0	1.0	4.0	32	Responder	Eye	14	Low			Responder	0.0	0.0
2	1	2	2	2	2	2	4	1	2	4	3	5	1	5	1	21.0	1.0	4.0	34	Responder	Cloud	24	Low			Responder	0.0	0.0
2	2	5	4	5	4	4	5	4	3	4	5	5	1	5	1	22.0	1.0	4.0	36	Responder	Eye	43	High			Responder	0.0	0.0
2	3	4	5	4	4	3	3	4	4	5	4	7	1	3	1	24.0	1.0	4.0	38	Responder	Cloud	40	High			Responder	0.0	0.0
2	4	4	5	5	4	4	5	4	5	4	4	5	1	5	1	23.0	2.0	4.0	40	Responder	Eye	44	High			Responder	0.0	0.0
2	1	4	4	4	3	3	3	4	3	4	4	5	1	5	1	23.0	1.0	4.0	42	Responder	Cloud	36	Low			Responder	0.0	0.0
2	2	2	1	2	2	1	1	2	2	1	2	5	1	5	1	24.0	1.0	4.0	44	Responder	Eye	16	Low			Responder	0.0	0.0
2	3	4	4	4	2	4	4	4	4	4	4	6	1	5	1	26.0	2.0	4.0	46	Responder	Cloud	38	High			Responder	0.0	0.0
2	4	5	5	5	5	5	4	5	5	5	5	8	2	6	2	20.0	2.0	4.0	48	Responder	Eye	49	High			Responder	1.0	1.0
2	1	4	4	5	4	4	3	4	4	4	4	5	1	5	1	18.0	2.0	4.0	50	Responder	Cloud	40	High			Responder	0.0	0.0
2	2	2	1	2	2	1	2	1	1	2	1	5	1	5	1	20.0	2.0	4.0	52	Responder	Eye	15	Low			Responder	0.0	0.0
2	3	3	4	3	3	3	2	3	2	4	2	5	1	5	1	22.0	2.0	5.0	54	Responder	Cloud	29	Low			Responder	0.0	0.0
2	4	4	5	5	4	5	3	5	4	4	5	5	1	5	1	20.0	1.0	4.0	56	Responder	Eye	44	High			Responder	0.0	0.0
2	1	5	5	4	5	4	2	4	5	5	5	5	1	5	1	22.0	1.0	4.0	58	Responder	Cloud	44	High			Responder	0.0	0.0
2	2	4	4	4	3	4	3	4	3	4	4	5	1	5	1	20.0	2.0	4.0	60	Responder	Eye	37	Low			Responder	0.0	0.0
2	3	5	5	5	5	5	4	5	4	5	5	5	1	5	1	23.0	2.0	4.0	62	Responder	Cloud	48	High			Responder	0.0	0.0
2	4	3	3	3	2	2	2	3	3	2	2	7	2	5	1	22.0	1.0	4.0	64	Responder	Eye	25	Low			Responder	1.0	0.0
2	1	5	5	5	2	5	1	5	5	5	5	5	1	5	1	22.0	1.0	4.0	66	Responder	Cloud	43	High			Responder	0.0	0.0
2	2	4	5	4	4	4	3	4	4	4	4	5	1	5	1	21.0	2.0	4.0	68	Responder	Eye	40	High			Responder	0.0	0.0
2	3	4	5	4	4	5	5	4	5	4	4	8	1	7	1	22.0	2.0	4.0	70	Responder	Cloud	44	High			Responder	0.0	0.0
2	4	5	5	4	4	5	4	5	5	5	5	5	1	5	1	22.0	2.0	4.0	72	Responder	Eye	47	High			Responder	0.0	0.0
2	1	3	4	4	3	3	2	3	2	3	1	5	1	5	1	21.0	1.0	4.0	74	Responder	Cloud	28	Low			Responder	0.0	0.0
2	2	4	5	4	5	5	3	4	3	4	5	5	1	5	1	19.0	2.0	4.0	76	Responder	Eye	42	High			Responder	0.0	0.0
2	3	4	4	4	3	4	3	4	4	4	5	7	1	5	1	22.0	2.0	4.0	78	Responder	Cloud	39	High			Responder	0.0	0.0
2	4	5	4	5	3	4	3	4	4	4	5	5	1	5	1	21.0	2.0	4.0	80	Responder	Eye	41	High			Responder	0.0	0.0
2	1	3	2	1	3	2	1	2	2	2	2	5	1	5	1	25.0	1.0	5.0	82	Responder	Cloud	20	Low			Responder	0.0	0.0
2	2	4	4	5	3	4	4	5	5	5	5	5	1	5	1	21.0	2.0	4.0	84	Responder	Eye	44	High			Responder	0.0	0.0
2	3	1	2	2	3	2	3	2	2	2	2	7	2	5	1	18.0	1.0	4.0	86	Responder	Cloud	21	Low			Responder	1.0	0.0
2	4	3	4	3	4	2	3	3	3	2	2	5	1	5	1	20.0	2.0	4.0	88	Responder	Eye	29	Low			Responder	0.0	0.0
2	1	3	4	4	2	4	3	3	3	3	3	5	1	5	1	18.0	2.0	4.0	90	Responder	Cloud	32	Low			Responder	0.0	0.0
2	2	4	4	3	4	5	4	4	3	4	4	5	1	5	1	23.0	2.0	4.0	92	Responder	Eye	39	High			Responder	0.0	0.0
2	3	4	3	4	3	3	4	3	3	3	3	5	1	5	1	36.0	1.0	3.0	94	Responder	Cloud	33	Low			Responder	0.0	0.0
2	4	4	5	3	4	5	2	3	4	5	4	10	2	0	1	21.0	1.0	4.0	96	Responder	Eye	39	High			Responder	1.0	0.0
2	1	4	4	4	4	4	4	4	4	4	4	5	1	8	1	23.0	2.0	5.0	98	Responder	Cloud	40	High			Responder	0.0	0.0
2	2	4	4	4	3	4	3	3	4	4	4	5	1	5	1	22.0	1.0	4.0	100	Responder	Eye	37	Low			Responder	0.0	0.0
2	3	4	4	4	5	5	5	4	4	4	4	5	1	6	2	19.0	2.0	4.0	102	Responder	Cloud	43	High			Responder	0.0	1.0
2	4	4	4	4	4	4	4	4	4	4	4	5	1	6	2	22.0	2.0	5.0	104	Responder	Eye	40	High			Responder	0.0	1.0
2	1	4	4	3	4	3	5	5	5	3	5	5	1	5	1	22.0	1.0	4.0	106	Responder	Cloud	41	High			Responder	0.0	0.0
2	2	3	2	3	3	3	1	3	3	3	3	5	1	5	1	19.0	2.0	4.0	108	Responder	Eye	27	Low			Responder	0.0	0.0
2	3	2	1	1	2	1	2	2	2	2	2	5	1	5	1	23.0	1.0	4.0	110	Responder	Cloud	17	Low			Responder	0.0	0.0
2	4	4	4	4	4	5	4	4	3	4	5	5	1	5	1	19.0	1.0	4.0	112	Responder	Eye	41	High			Responder	0.0	0.0
2	1	1	2	2	2	2	1	2	2	2	2	5	1	5	1	19.0	1.0	4.0	114	Responder	Cloud	18	Low			Responder	0.0	0.0
2	2	4	5	5	5	4	2	5	4	5	5	5	1	5	1	25.0	1.0	3.0	116	Responder	Eye	44	High			Responder	0.0	0.0
2	3	1	2	2	2	1	2	3	2	1	2	5	1	5	1	23.0	2.0	4.0	118	Responder	Cloud	18	Low			Responder	0.0	0.0
2	4	4	5	4	3	5	2	4	3	5	4	7	1	5	1	27.0	2.0	3.0	120	Responder	Eye	39	High			Responder	0.0	0.0
2	1	4	5	4	4	4	4	4	5	4	4	5	1	5	1	21.0	2.0	4.0	122	Responder	Cloud	42	High			Responder	0.0	0.0
2	2	4	5	5	5	5	4	5	5	5	4	5	1	5	1	25.0	1.0	3.0	124	Responder	Eye	47	High			Responder	0.0	0.0
2	3	4	5	5	5	5	5	5	5	5	4	6	1	6	1	24.0	2.0	3.0	126	Responder	Cloud	48	High			Responder	0.0	0.0
2	4	5	5	5	5	2	1	2	2	2	1	5	1	5	1	23.0	2.0	4.0	128	Responder	Eye	30	Low			Responder	0.0	0.0
2	1	5	5	5	4	5	2	5	4	5	4	5	1	5	1	21.0	2.0	4.0	130	Responder	Cloud	44	High			Responder	0.0	0.0
2	2	4	5	5	4	4	4	5	4	5	4	7	1	8	1	20.0	1.0	4.0	132	Responder	Eye	44	High			Responder	0.0	0.0
2	3	1	2	2	1	2	1	2	1	1	1	7	1	7	1	21.0	1.0	4.0	134	Responder	Cloud	14	Low			Responder	0.0	0.0
2	4	4	3	5	4	4	3	5	4	4	4	6	2	5	1	24.0	1.0	4.0	136	Responder	Eye	40	High			Responder	1.0	0.0
2	1	4	4	5	4	5	4	5	5	5	4	5	1	10	2	22.0	2.0	4.0	138	Responder	Cloud	45	High			Responder	0.0	1.0
2	2	4	5	5	4	5	2	4	4	5	4	5	1	6	1	25.0	1.0	3.0	140	Responder	Eye	42	High			Responder	0.0	0.0
2	3	3	3	4	4	3	3	3	3	3	3	5	1	5	1	24.0	1.0	4.0	142	Responder	Cloud	32	Low			Responder	0.0	0.0
2	4	4	5	3	5	3	5	4	4	5	4	5	1	5	1	19.0	1.0	4.0	144	Responder	Eye	42	High			Responder	0.0	0.0
2	1	4	5	4	2	4	1	5	4	4	4	5	1	5	1	22.0	2.0	4.0	146	Responder	Cloud	37	Low			Responder	0.0	0.0
2	2	4	4	4	3	4	2	4	3	4	4	5	1	5	1	21.0	2.0	4.0	148	Responder	Eye	36	Low			Responder	0.0	0.0
2	3	5	4	4	4	5	4	5	5	4	5	10	1	10	2	21.0	1.0	4.0	150	Responder	Cloud	45	High			Responder	0.0	1.0
2	4	4	5	2	5	4	5	4	3	3	4	5	1	5	1	25.0	1.0	4.0	152	Responder	Eye	39	High			Responder	0.0	0.0
2	1	4	4	5	4	5	4	5	5	4	4	2	1	8	1	20.0	1.0	4.0	154	Responder	Cloud	44	High			Responder	0.0	0.0
2	2	4	4	5	5	4	2	5	5	4	5	5	1	5	1	22.0	1.0	3.0	156	Responder	Eye	43	High			Responder	0.0	0.0
2	3	5	5	5	5	5	5	5	5	5	5	5	1	5	1	26.0	1.0	4.0	158	Responder	Cloud	50	High			Responder	0.0	0.0
2	4	5	4	5	5	3	4	4	4	5	5	6	1	5	1	23.0	1.0	4.0	160	Responder	Eye	44	High			Responder	0.0	0.0
2	1	5	5	4	4	5	1	5	5	5	4	5	1	5	1	25.0	1.0	3.0	162	Responder	Cloud	43	High			Responder	0.0	0.0
2	2	4	3	4	2	4	3	2	2	3	3	5	1	5	1	20.0	1.0	4.0	164	Responder	Eye	30	Low			Responder	0.0	0.0
2	3	3	4	4	5	3	4	3	3	4	4	5	1	5	1				166	Responder	Cloud	37	Low			Responder	0.0	0.0
2	4	5	4	3	5	5	5	4	5	3	5	5	1	5	1	23.0	1.0	5.0	168	Responder	Eye	44	High			Responder	0.0	0.0
2	1	4	5	4	3	5	5	4	4	4	4	5	1	6	1	22.0	2.0	4.0	170	Responder	Cloud	42	High			Responder	0.0	0.0
2	2	5	5	5	5	5	5	4	5	5	5	5	1	5	1	23.0	2.0	4.0	172	Responder	Eye	49	High			Responder	0.0	0.0
2	3	5	5	5	5	5	5	5	5	5	5	5	1	5	1	26.0	1.0	4.0	174	Responder	Cloud	50	High			Responder	0.0	0.0
2	4	5	4	4	5	2	4	5	3	4	4	6	1	6	1	24.0	1.0	4.0	176	Responder	Eye	40	High			Responder	0.0	0.0
2	1	2	1	2	1	1	2	2	1	1	1	5	1	9	1	22.0	1.0	4.0	178	Responder	Cloud	14	Low			Responder	0.0	0.0
2	2	5	3	5	4	4	5	3	4	3	4	5	1	5	1	21.0	1.0	4.0	180	Responder	Eye	40	High			Responder	0.0	0.0
2	3	5	4	4	5	5	4	4	5	4	5	5	1	5	1	23.0	1.0	3.0	182	Responder	Cloud	45	High			Responder	0.0	0.0
2	4	5	5	5	5	5	5	4	5	5	5	5	1	5	1	26.0	2.0	4.0	184	Responder	Eye	49	High			Responder	0.0	0.0
2	1	5	5	4	3	5	4	5	4	4	5	5	1	5	1	26.0	2.0	3.0	186	Responder	Cloud	44	High			Responder	0.0	0.0
2	2	4	4	5	5	3	4	4	5	5	4	6	1	6	1	20.0	1.0	4.0	188	Responder	Eye	43	High			Responder	0.0	0.0
2	3	4	5	4	4	5	5	5	4	4	5	6	2	5	1	36.0	2.0	3.0	190	Responder	Cloud	45	High			Responder	1.0	0.0
2	4	4	4	3	4	4	4	4	4	4	3	5	1	5	1	21.0	1.0	4.0	192	Responder	Eye	38	High			Responder	0.0	0.0
2	1	4	2	3	2	4	3	3	2	2	3	5	1	5	1	21.0	1.0	4.0	194	Responder	Cloud	28	Low			Responder	0.0	0.0
2	2	4	5	4	5	4	3	4	4	5	4	8	1	10	1	28.0	1.0	4.0	196	Responder	Eye	42	High			Responder	0.0	0.0
2	3	4	4	5	4	5	2	4	4	4	4	8	1	10	1	26.0	1.0	4.0	198	Responder	Cloud	40	High			Responder	0.0	0.0
2	4	4	4	5	4	5	2	4	4	4	5	6	1	6	1	22.0	1.0	4.0	200	Responder	Eye	41	High			Responder	0.0	0.0
2	1	4	4	4	2	4	3	4	3	4	4	5	1	5	1	23.0	1.0	4.0	202	Responder	Cloud	36	Low			Responder	0.0	0.0
2	2	5	5	5	3	4	5	4	5	4	4	7	1	7	1	21.0	1.0	4.0	204	Responder	Eye	44	High			Responder	0.0	0.0
2	3	4	4	4	3	5	3	4	4	4	4	5	1	5	1	21.0	2.0	4.0	206	Responder	Cloud	39	High			Responder	0.0	0.0
2	4	5	2	4	4	3	4	4	4	5	4	5	1	5	1	23.0	2.0	4.0	208	Responder	Eye	39	High			Responder	0.0	0.0
2	1	2	1	2	1	1	2	2	1	1	1	7	2	5	1	23.0	2.0	5.0	210	Responder	Cloud	14	Low			Responder	1.0	0.0
2	2	4	4	4	4	5	2	2	1	2	1	5	1	7	1	25.0	1.0	4.0	212	Responder	Eye	29	Low			Responder	0.0	0.0
2	3	4	3	4	3	4	4	3	3	4	3	5	1	5	1	24.0	1.0	4.0	214	Responder	Cloud	35	Low			Responder	0.0	0.0
2	4	5	2	4	2	5	2	4	2	4	2	7	1	5	1	21.0	1.0	4.0	216	Responder	Eye	32	Low			Responder	0.0	0.0
2	1	3	5	5	5	5	5	2	2	4	2	5	1	5	1	23.0	1.0	4.0	218	Responder	Cloud	38	High			Responder	0.0	0.0
2	2	5	5	4	4	5	5	5	5	5	5	5	1	5	1	20.0	1.0	3.0	220	Responder	Eye	48	High			Responder	0.0	0.0
2	3	4	5	4	4	5	4	5	4	4	4	7	1	5	1	21.0	1.0	4.0	222	Responder	Cloud	43	High			Responder	0.0	0.0
2	4	2	2	2	3	2	1	2	2	1	1	10	2	10	2	20.0	1.0	5.0	224	Responder	Eye	18	Low			Responder	1.0	1.0
2	1	5	5	4	4	4	5	5	5	4	4	5	1	5	1	22.0	1.0	4.0	226	Responder	Cloud	45	High			Responder	0.0	0.0
2	2	4	4	3	5	3	4	4	4	5	4	5	1	5	1	23.0	2.0	1.0	228	Responder	Eye	40	High			Responder	0.0	0.0
2	3	5	4	4	4	4	3	3	3	5	4	5	1	5	1	22.0	1.0	2.0	230	Responder	Cloud	39	High			Responder	0.0	0.0
2	4	4	5	5	5	5	4	4	5	5	5	6	1	5	1	21.0	1.0	2.0	232	Responder	Eye	47	High			Responder	0.0	0.0
2	1	5	4	4	5	2	2	4	4	4	5	6	1	6	1	24.0	1.0	2.0	234	Responder	Cloud	39	High			Responder	0.0	0.0
2	2	4	3	5	5	4	2	3	2	4	4	5	1	5	1	23.0	1.0	2.0	236	Responder	Eye	36	Low			Responder	0.0	0.0
2	3	4	3	4	3	3	5	4	4	4	3	5	1	5	1	19.0	1.0	2.0	238	Responder	Cloud	37	Low			Responder	0.0	0.0
2	4	3	2	3	5	5	4	3	2	3	4	7	1	4	1	31.0	1.0	4.0	240	Responder	Eye	34	Low			Responder	0.0	0.0
2	1	4	5	4	5	4	4	5	4	5	5	5	1	5	1	22.0	2.0	4.0	242	Responder	Cloud	45	High			Responder	0.0	0.0
2	2	4	2	3	5	4	3	4	3	5	4	2	1	2	1	20.0	1.0	2.0	244	Responder	Eye	37	Low			Responder	0.0	0.0
2	3	4	5	5	4	4	5	4	5	5	4	8	2	5	1	21.0	2.0	4.0	246	Responder	Cloud	45	High			Responder	1.0	0.0
2	4	4	3	4	4	4	2	4	3	4	3	5	1	5	1	24.0	1.0	4.0	248	Responder	Eye	35	Low			Responder	0.0	0.0
2	1	5	4	4	5	4	4	4	4	4	5	8	2	5	1	19.0	1.0	4.0	250	Responder	Cloud	43	High			Responder	1.0	0.0
2	2	5	5	4	4	5	5	4	5	4	4	5	1	5	1	21.0	1.0	3.0	252	Responder	Eye	45	High			Responder	0.0	0.0
2	3	5	4	4	5	5	3	4	4	5	4	5	1	5	1	24.0	1.0	4.0	254	Responder	Cloud	43	High			Responder	0.0	0.0
2	4	5	4	5	4	4	5	4	3	2	5	9	1	9	2	22.0	1.0	4.0	256	Responder	Eye	41	High			Responder	0.0	1.0
2	1	4	4	5	5	5	5	5	5	5	5	6	1	5	1	21.0	1.0	4.0	258	Responder	Cloud	48	High			Responder	0.0	0.0
2	2	5	4	5	4	5	4	5	5	5	5	6	2	5	1	21.0	1.0	4.0	260	Responder	Eye	47	High			Responder	1.0	0.0
