# Supplementary material for: Revisiting the Watching-Eyes Effect in the Ultimatum Game: The Role of Public Self-Awareness
Source: Behav Sci (Basel). 2026 Jul 13;16(7):1177. doi: 10.3390/bs16071177 (PMC13405611; doi:10.3390/bs16071177)
Supplement: Supplementary file 1 [file behavsci-16-01177-s001.zip › study1/Study1_corrected_descriptives_collapsed_by_cue.csv]

Study/Outcome	cue_type	n	M	SD	SE	CI_low	CI_high
Study 1: proposers' mean allocation amount	Cloud	130	5.523076923076923	1.233985065275829	0.10822764972052738	5.31095072962469	5.735203116529156
Study 1: proposers' mean allocation amount	Eye	130	5.561538461538461	1.4627352850099429	0.12829037118413233	5.310089334017562	5.812987589059361
Study 1: proposers' strict 5:5 allocation offers	Cloud	130	0.7307692307692307	0.44527600600811124	0.03905328918744189	0.6542247839618446	0.8073136775766169
Study 1: proposers' strict 5:5 allocation offers	Eye	130	0.6846153846153846	0.4664664363012492	0.040911812869558216	0.6044282313910505	0.7648025378397187
Study 1: responders' rejection of non-5:5 offers	Cloud	130	0.07692307692307693	0.26750018808613585	0.02346131851270841	0.030938892638168444	0.12290726120798541
Study 1: responders' rejection of non-5:5 offers	Eye	130	0.08461538461538462	0.2793851328805044	0.024503697126800637	0.03658813824685537	0.13264263098391388
