# Supplementary material for: Revisiting the Watching-Eyes Effect in the Ultimatum Game: The Role of Public Self-Awareness
Source: Behav Sci (Basel). 2026 Jul 13;16(7):1177. doi: 10.3390/bs16071177 (PMC13405611; doi:10.3390/bs16071177)
Supplement: Supplementary file 1 [file behavsci-16-01177-s001.zip › study1/Study1_corrected_descriptive_statistics.csv]

Study/Outcome	round	cue_type	trait_group	n	M	SD	SE	CI_low	CI_high
Study 1: proposers' mean allocation amount	R1	Cloud	Low	23	5.434782608695652	0.8957519419470864	0.1867771913155836	5.068699313717109	5.800865903674196
Study 1: proposers' mean allocation amount	R1	Cloud	High	42	5.571428571428571	1.2905445464922305	0.19913534679905984	5.181123291702414	5.961733851154729
Study 1: proposers' mean allocation amount	R1	Eye	Low	27	5.481481481481482	1.3969849503723908	0.26884987905045193	4.954535718542596	6.008427244420368
Study 1: proposers' mean allocation amount	R1	Eye	High	38	5.842105263157895	1.38576383053737	0.2248005779413814	5.401496130392787	6.282714395923002
Study 1: proposers' mean allocation amount	R2	Cloud	Low	23	5.173913043478261	0.777652289268123	0.1621517114368855	4.8560956890619655	5.491730397894556
Study 1: proposers' mean allocation amount	R2	Cloud	High	42	5.714285714285714	1.5026109680334279	0.23185790605733972	5.2598442184133285	6.1687272101581
Study 1: proposers' mean allocation amount	R2	Eye	Low	27	5.185185185185185	1.2414952844495792	0.23892587889153852	4.716890462557769	5.653479907812601
Study 1: proposers' mean allocation amount	R2	Eye	High	38	5.605263157894737	1.701183589314193	0.27596841946287987	5.064365055747492	6.146161260041982
Study 1: proposers' strict 5:5 allocation offers	R1	Cloud	Low	23	0.782608695652174	0.42174116783664994	0.0879391124952055	0.6102480351615711	0.9549693561427768
Study 1: proposers' strict 5:5 allocation offers	R1	Cloud	High	42	0.6666666666666666	0.47711872361369784	0.07362101738323103	0.5223694725955338	0.8109638607377995
Study 1: proposers' strict 5:5 allocation offers	R1	Eye	Low	27	0.7037037037037037	0.4653216269680752	0.08955118886325761	0.5281833735317188	0.8792240338756886
Study 1: proposers' strict 5:5 allocation offers	R1	Eye	High	38	0.6052631578947368	0.49535538344028496	0.08035725426645683	0.4477629395324815	0.7627633762569922
Study 1: proposers' strict 5:5 allocation offers	R2	Cloud	Low	23	0.782608695652174	0.42174116783664994	0.0879391124952055	0.6102480351615711	0.9549693561427768
Study 1: proposers' strict 5:5 allocation offers	R2	Cloud	High	42	0.7380952380952381	0.4450006198693303	0.0686650863810451	0.6035116687883897	0.8726788074020866
Study 1: proposers' strict 5:5 allocation offers	R2	Eye	Low	27	0.7777777777777778	0.42365927286816174	0.08153326507837143	0.6179725782241698	0.9375829773313857
Study 1: proposers' strict 5:5 allocation offers	R2	Eye	High	38	0.6842105263157895	0.4710691208760756	0.07641750223933595	0.534432221926691	0.8339888307048879
Study 1: responders' rejection of non-5:5 offers	R1	Cloud	Low	23	0.13043478260869565	0.34435022157509093	0.07180198468215396	-0.01029710736832612	0.2711666725857174
Study 1: responders' rejection of non-5:5 offers	R1	Cloud	High	42	0.07142857142857142	0.26066118021500656	0.04022089331224806	-0.007404379463434779	0.15026152232057763
Study 1: responders' rejection of non-5:5 offers	R1	Eye	Low	23	0.08695652173913043	0.2881040655200304	0.060073850409370216	-0.030788225063235183	0.20470126854149606
Study 1: responders' rejection of non-5:5 offers	R1	Eye	High	42	0.11904761904761904	0.32777006756156785	0.05057601944205111	0.019918620941198867	0.21817661715403922
Study 1: responders' rejection of non-5:5 offers	R2	Cloud	Low	23	0.043478260869565216	0.20851441405707477	0.04347826086956522	-0.041739130434782626	0.12869565217391304
Study 1: responders' rejection of non-5:5 offers	R2	Cloud	High	42	0.07142857142857142	0.26066118021500656	0.04022089331224806	-0.007404379463434779	0.15026152232057763
Study 1: responders' rejection of non-5:5 offers	R2	Eye	Low	23	0.043478260869565216	0.20851441405707477	0.04347826086956522	-0.041739130434782626	0.12869565217391304
Study 1: responders' rejection of non-5:5 offers	R2	Eye	High	42	0.07142857142857142	0.2606611802150066	0.040220893312248075	-0.007404379463434807	0.15026152232057766
