# Supplementary material for: Revisiting the Watching-Eyes Effect in the Ultimatum Game: The Role of Public Self-Awareness
Source: Behav Sci (Basel). 2026 Jul 13;16(7):1177. doi: 10.3390/bs16071177 (PMC13405611; doi:10.3390/bs16071177)
Supplement: Supplementary file 1 [file behavsci-16-01177-s001.zip › study1/Study1_corrected_inferential_statistics.csv]

Study/Outcome	Effect	df1	df2	F	p	partial_eta2	Model
Study 1: proposers' mean allocation amount	Cue type	1	126	0.07414488867095642	0.7858404567107894	0.0005881054258700674	Study 1 three-factor mixed-design ANOVA
Study 1: proposers' mean allocation amount	Trait public self-awareness	1	126	3.266371155112592	0.07309976366868008	0.025268529826625405	Study 1 three-factor mixed-design ANOVA
Study 1: proposers' mean allocation amount	Cue type × trait public self-awareness	1	126	0.016524685309844772	0.8979199745198623	0.00013113109848974518	Study 1 three-factor mixed-design ANOVA
Study 1: proposers' mean allocation amount	Round	1	126	1.3905813647420682	0.240528833665455	0.010915888363524966	Study 1 three-factor mixed-design ANOVA
Study 1: proposers' mean allocation amount	Cue type × round	1	126	0.5651881430210528	0.45357938923469543	0.004465589245459657	Study 1 three-factor mixed-design ANOVA
Study 1: proposers' mean allocation amount	Trait public self-awareness × round	1	126	0.7036140436714641	0.4031605426649291	0.005553227893159752	Study 1 three-factor mixed-design ANOVA
Study 1: proposers' mean allocation amount	Cue type × trait public self-awareness × round	1	126	0.3887209306026848	0.5340995126870018	0.0030755982633618316	Study 1 three-factor mixed-design ANOVA
Study 1: proposers' strict 5:5 allocation offers	Cue type	1	126	0.48773974896955735	0.48622424333802755	0.0038560239113888564	Study 1 three-factor mixed-design ANOVA
Study 1: proposers' strict 5:5 allocation offers	Trait public self-awareness	1	126	1.529693589608394	0.2184587363910026	0.0119948033007196	Study 1 three-factor mixed-design ANOVA
Study 1: proposers' strict 5:5 allocation offers	Cue type × trait public self-awareness	1	126	0.012258547689804963	0.9120158783748781	9.728059659501833e-05	Study 1 three-factor mixed-design ANOVA
Study 1: proposers' strict 5:5 allocation offers	Round	1	126	1.773248398284387	0.18538458623727755	0.01387808810148554	Study 1 three-factor mixed-design ANOVA
Study 1: proposers' strict 5:5 allocation offers	Cue type × round	1	126	0.2343336910890354	0.6291692360428334	0.0018563387965628972	Study 1 three-factor mixed-design ANOVA
Study 1: proposers' strict 5:5 allocation offers	Trait public self-awareness × round	1	126	0.20492767757574873	0.6515509205160727	0.0016237692247587296	Study 1 three-factor mixed-design ANOVA
Study 1: proposers' strict 5:5 allocation offers	Cue type × trait public self-awareness × round	1	126	0.15591765505360342	0.6936108144697651	0.001235912337302535	Study 1 three-factor mixed-design ANOVA
Study 1: responders' rejection of non-5:5 offers	Cue type	1	126	0.0006821965646529994	0.9792038294418516	5.414229135591134e-06	Study 1 three-factor mixed-design ANOVA
Study 1: responders' rejection of non-5:5 offers	Trait public self-awareness	1	126	0.033427631667997844	0.8552235015881187	0.0002652282993182564	Study 1 three-factor mixed-design ANOVA
Study 1: responders' rejection of non-5:5 offers	Cue type × trait public self-awareness	1	126	0.33018313729205867	0.566575797531886	0.0026136520116750326	Study 1 three-factor mixed-design ANOVA
Study 1: responders' rejection of non-5:5 offers	Round	1	126	2.020984146949751	0.1576090356663645	0.015786350655060975	Study 1 three-factor mixed-design ANOVA
Study 1: responders' rejection of non-5:5 offers	Cue type × round	1	126	0.0010930146819630665	0.9736784393301805	8.674644448010509e-06	Study 1 three-factor mixed-design ANOVA
Study 1: responders' rejection of non-5:5 offers	Trait public self-awareness × round	1	126	0.4372058727852352	0.5096814206158076	0.0034578893907631094	Study 1 three-factor mixed-design ANOVA
Study 1: responders' rejection of non-5:5 offers	Cue type × trait public self-awareness × round	1	126	0.5290191060701352	0.46836883662029954	0.004181010094029536	Study 1 three-factor mixed-design ANOVA
