# Supplementary material for: Revisiting the Watching-Eyes Effect in the Ultimatum Game: The Role of Public Self-Awareness
Source: Behav Sci (Basel). 2026 Jul 13;16(7):1177. doi: 10.3390/bs16071177 (PMC13405611; doi:10.3390/bs16071177)
Supplement: Supplementary file 1 [file behavsci-16-01177-s001.zip › study1/Study1_corrected_mixed_design_ANOVA_v2.Rmd]

---
title: "Study 1 Corrected Analysis v2: Three-Factor Mixed-Design ANOVA"
output:
  html_document:
    toc: true
---

```{r setup, include=FALSE}
knitr::opts_chunk$set(echo = TRUE, warning = FALSE, message = FALSE)
options(contrasts = c("contr.sum", "contr.poly"))
```

```{r packages}
packages <- c("readxl", "dplyr", "tidyr", "ggplot2", "car", "readr", "knitr")
for (pkg in packages) {
  if (!requireNamespace(pkg, quietly = TRUE)) install.packages(pkg)
  library(pkg, character.only = TRUE)
}
out_dir <- "Study1_corrected_outputs_v2"
if (!dir.exists(out_dir)) dir.create(out_dir)
```

```{r helper-functions}
partial_eta2 <- function(F_value, df1, df2) {
  (F_value * df1) / (F_value * df1 + df2)
}

extract_type3 <- function(model, outcome_label, effect_map, model_note) {
  tab <- car::Anova(model, type = 3)
  df <- as.data.frame(tab)
  df$term <- rownames(df)
  rownames(df) <- NULL
  df2 <- df$Df[df$term == "Residual"]
  df |>
    dplyr::filter(term %in% names(effect_map)) |>
    dplyr::mutate(
      outcome = outcome_label,
      effect = unname(effect_map[term]),
      df1 = Df,
      df2 = df2,
      F = `F value`,
      p = `Pr(>F)`,
      partial_eta2 = partial_eta2(F, df1, df2),
      model = model_note
    ) |>
    dplyr::select(outcome, effect, df1, df2, F, p, partial_eta2, model)
}

run_mixed_anova <- function(data, r1, r2, outcome_label) {
  data <- data |>
    dplyr::mutate(
      dv_mean = (.data[[r1]] + .data[[r2]]) / 2,
      dv_diff = .data[[r2]] - .data[[r1]]
    )

  between_model <- lm(dv_mean ~ cue_type * trait_group, data = data)
  within_model  <- lm(dv_diff ~ cue_type * trait_group, data = data)

  between_map <- c(
    "cue_type" = "Cue type",
    "trait_group" = "Trait public self-awareness",
    "cue_type:trait_group" = "Cue type × trait public self-awareness"
  )
  within_map <- c(
    "(Intercept)" = "Round",
    "cue_type" = "Cue type × round",
    "trait_group" = "Trait public self-awareness × round",
    "cue_type:trait_group" = "Cue type × trait public self-awareness × round"
  )

  dplyr::bind_rows(
    extract_type3(between_model, outcome_label, between_map, "Between-subject effects on participant-level means"),
    extract_type3(within_model, outcome_label, within_map, "Round-related effects on R2-R1 difference scores")
  )
}

desc_long <- function(data, vars, outcome_label) {
  data |>
    dplyr::select(participant_analysis_id, cue_type, trait_group, dplyr::all_of(vars)) |>
    tidyr::pivot_longer(cols = dplyr::all_of(vars), names_to = "round", values_to = "value") |>
    dplyr::mutate(round = ifelse(grepl("R1", round), "R1", "R2")) |>
    dplyr::group_by(round, cue_type, trait_group) |>
    dplyr::summarise(
      n = dplyr::n(),
      M = mean(value, na.rm = TRUE),
      SD = sd(value, na.rm = TRUE),
      SE = SD / sqrt(n),
      .groups = "drop"
    ) |>
    dplyr::mutate(outcome = outcome_label, .before = 1)
}
```

```{r read-clean}
data <- readxl::read_excel("data-all-after-change.xlsx", sheet = "data")
q_cols <- paste0("q", 1:10)

data_clean <- data |>
  dplyr::select(-dplyr::starts_with("Unnamed")) |>
  tidyr::drop_na(role, condition, R1proposer, R2proposer, R1responder, R2responder, dplyr::all_of(q_cols)) |>
  dplyr::mutate(
    participant_analysis_id = dplyr::row_number(),
    role_label = factor(role, levels = c(1, 2), labels = c("Proposer", "Responder")),
    cue_type = ifelse(condition %in% c(1, 3), "Cloud", "Eye") |> factor(levels = c("Cloud", "Eye")),
    public_self_score = rowSums(dplyr::across(dplyr::all_of(q_cols)), na.rm = TRUE)
  )

cutoff <- mean(data_clean$public_self_score, na.rm = TRUE)
data_clean <- data_clean |>
  dplyr::mutate(
    trait_group = ifelse(public_self_score > cutoff, "High", "Low") |> factor(levels = c("Low", "High"))
  )

cat("Sample-mean cut-off:", round(cutoff, 2), "\n")
print(table(data_clean$trait_group))
print(table(data_clean$cue_type, data_clean$trait_group))
readr::write_csv(data_clean, file.path(out_dir, "Study1_cleaned_grouped_data.csv"))
```

```{r variables}
proposer <- data_clean |>
  dplyr::filter(role_label == "Proposer") |>
  dplyr::mutate(
    R1_strict_5_5 = ifelse(R1proposer == 5, 1L, 0L),
    R2_strict_5_5 = ifelse(R2proposer == 5, 1L, 0L)
  )

responder <- data_clean |>
  dplyr::filter(role_label == "Responder") |>
  dplyr::mutate(
    R1_reject_non_5_5 = ifelse(R1proposer != 5 & R1responder == 2, 1L, 0L),
    R2_reject_non_5_5 = ifelse(R2proposer != 5 & R2responder == 2, 1L, 0L)
  )

readr::write_csv(proposer, file.path(out_dir, "Study1_proposer_analysis_data.csv"))
readr::write_csv(responder, file.path(out_dir, "Study1_responder_analysis_data.csv"))
```

```{r descriptive-statistics}
desc_all <- dplyr::bind_rows(
  desc_long(proposer, c("R1proposer", "R2proposer"), "Proposers' mean allocation amount"),
  desc_long(proposer, c("R1_strict_5_5", "R2_strict_5_5"), "Proposers' strict 5:5 allocation offers"),
  desc_long(responder, c("R1_reject_non_5_5", "R2_reject_non_5_5"), "Responders' rejection of non-5:5 offers")
)

print(knitr::kable(desc_all, digits = 3))
readr::write_csv(desc_all, file.path(out_dir, "Study1_descriptive_statistics.csv"))
```

```{r inferential-statistics}
inferential_all <- dplyr::bind_rows(
  run_mixed_anova(proposer, "R1proposer", "R2proposer", "Proposers' mean allocation amount"),
  run_mixed_anova(proposer, "R1_strict_5_5", "R2_strict_5_5", "Proposers' strict 5:5 allocation offers"),
  run_mixed_anova(responder, "R1_reject_non_5_5", "R2_reject_non_5_5", "Responders' rejection of non-5:5 offers")
)

print(knitr::kable(inferential_all, digits = 4))
readr::write_csv(inferential_all, file.path(out_dir, "Study1_inferential_statistics.csv"))
```

```{r figures}
plot_interaction <- function(desc_data, outcome_label, ylab, file_name) {
  p <- desc_data |>
    dplyr::filter(outcome == outcome_label) |>
    dplyr::mutate(group_line = paste(cue_type, trait_group, sep = " | ")) |>
    ggplot2::ggplot(ggplot2::aes(x = round, y = M, group = group_line,
                                 linetype = trait_group, shape = cue_type)) +
    ggplot2::geom_line(linewidth = .9) +
    ggplot2::geom_point(size = 2.8) +
    ggplot2::geom_errorbar(ggplot2::aes(ymin = M - SE, ymax = M + SE), width = .08) +
    ggplot2::labs(x = "Round", y = ylab, linetype = "Trait public self-awareness", shape = "Cue type") +
    ggplot2::theme_bw()
  print(p)
  ggplot2::ggsave(file.path(out_dir, file_name), p, width = 7.5, height = 5, dpi = 300)
}

plot_interaction(desc_all, "Proposers' mean allocation amount", "Mean allocation amount", "Study1_allocation_interaction.png")
plot_interaction(desc_all, "Proposers' strict 5:5 allocation offers", "Strict 5:5 allocation proportion", "Study1_strict_5_5_interaction.png")
plot_interaction(desc_all, "Responders' rejection of non-5:5 offers", "Rejection rate", "Study1_rejection_interaction.png")
```
