# Supplementary material for: Revisiting the Watching-Eyes Effect in the Ultimatum Game: The Role of Public Self-Awareness
Source: Behav Sci (Basel). 2026 Jul 13;16(7):1177. doi: 10.3390/bs16071177 (PMC13405611; doi:10.3390/bs16071177)
Supplement: Supplementary file 1 [file behavsci-16-01177-s001.zip › study1/Study1_deidentified_raw_analysis_data.csv]

participant_analysis_id	role	role_label	condition	cue_type	public_self_score	trait_group	q1	q2	q3	q4	q5	q6	q7	q8	q9	q10	R1proposer	R1responder	R2proposer	R2responder	age	gender	education
1	1	Proposer	1	Cloud	33	Low	3	4	4	4	3	2	2	3	4	4	5	1	5	1	23.0	2.0	5.0
2	2	Responder	1	Cloud	42	High	4	4	5	3	4	4	5	4	5	4	5	1	5	1	28.0	2.0	5.0
3	1	Proposer	2	Eye	44	High	4	5	5	4	4	5	4	4	5	4	6	1	8	1	21.0	1.0	4.0
4	2	Responder	2	Eye	31	Low	4	4	4	3	3	4	3	2	2	2	6	1	8	1	21.0	2.0	4.0
5	1	Proposer	3	Cloud	42	High	4	5	5	4	4	4	4	4	4	4	5	1	5	1	20.0	2.0	4.0
6	2	Responder	3	Cloud	40	High	4	5	4	3	4	3	4	5	4	4	5	1	5	1	24.0	2.0	5.0
7	1	Proposer	4	Eye	40	High	4	3	4	5	4	3	4	4	5	4	5	1	5	1	23.0	1.0	4.0
8	2	Responder	4	Eye	17	Low	2	2	1	2	2	1	2	2	1	2	5	1	5	1	24.0	1.0	4.0
9	1	Proposer	1	Cloud	38	High	4	4	4	2	4	4	4	4	4	4	5	1	6	1	20.0	1.0	4.0
10	2	Responder	1	Cloud	45	High	5	4	5	4	5	3	5	4	5	5	5	1	6	1	20.0	2.0	4.0
11	1	Proposer	2	Eye	42	High	4	4	4	4	4	5	4	5	4	4	10	1	10	1	21.0	2.0	4.0
12	2	Responder	2	Eye	37	Low	4	4	4	3	4	2	4	4	4	4	10	1	10	1	21.0	1.0	4.0
13	1	Proposer	3	Cloud	33	Low	4	4	4	2	3	5	2	3	2	4	6	2	6	2	21.0	2.0	4.0
14	2	Responder	3	Cloud	20	Low	2	2	1	2	2	1	2	3	3	2	6	2	6	2	23.0	2.0	4.0
15	1	Proposer	4	Eye	37	Low	4	2	5	3	4	2	3	5	5	4	6	2	5	1	22.0	1.0	4.0
16	2	Responder	4	Eye	46	High	4	5	5	4	5	4	5	5	4	5	6	2	5	1	23.0	2.0	5.0
17	1	Proposer	1	Cloud	29	Low	4	3	4	3	4	2	2	3	2	2	5	1	5	1	21.0	2.0	4.0
18	2	Responder	1	Cloud	44	High	4	4	5	4	5	4	5	4	5	4	5	1	5	1	22.0	2.0	4.0
19	1	Proposer	2	Eye	46	High	5	5	4	4	5	5	5	5	4	4	7	1	5	1	20.0	2.0	4.0
20	2	Responder	2	Eye	41	High	4	5	5	3	4	2	4	5	5	4	7	1	5	1	20.0	1.0	4.0
21	1	Proposer	3	Cloud	30	Low	3	3	3	3	3	3	3	3	3	3	5	1	5	1	18.0	2.0	4.0
22	2	Responder	3	Cloud	49	High	5	5	5	4	5	5	5	5	5	5	5	1	5	1	21.0	1.0	4.0
23	1	Proposer	4	Eye	41	High	3	4	3	5	4	5	4	4	5	4	5	1	7	1	21.0	2.0	4.0
24	2	Responder	4	Eye	32	Low	3	4	4	3	3	3	3	3	3	3	5	1	7	1	18.0	2.0	4.0
25	1	Proposer	1	Cloud	34	Low	3	4	4	4	4	2	4	3	3	3	7	1	6	1	24.0	2.0	5.0
26	2	Responder	1	Cloud	40	High	4	4	4	3	5	5	4	3	4	4	7	1	6	1	21.0	2.0	4.0
27	1	Proposer	2	Eye	39	High	4	4	4	4	4	3	4	4	4	4	5	1	5	1	18.0	2.0	4.0
28	2	Responder	2	Eye	24	Low	2	3	3	2	3	2	2	2	3	2	5	1	5	1	18.0	2.0	4.0
29	1	Proposer	3	Cloud	38	High	3	3	4	4	4	4	4	4	4	4	5	1	5	1	22.0	2.0	4.0
30	2	Responder	3	Cloud	31	Low	3	3	4	3	4	1	3	3	4	3	5	1	5	1	18.0	2.0	4.0
31	1	Proposer	4	Eye	37	Low	4	3	5	3	4	3	4	4	4	3	5	1	5	1	21.0	2.0	4.0
32	2	Responder	4	Eye	14	Low	2	1	2	1	2	1	1	1	2	1	5	1	5	1	20.0	1.0	4.0
33	1	Proposer	1	Cloud	29	Low	3	3	4	3	3	2	3	2	3	3	5	1	5	1	20.0	2.0	4.0
34	2	Responder	1	Cloud	24	Low	2	2	2	2	2	4	1	2	4	3	5	1	5	1	21.0	1.0	4.0
35	1	Proposer	2	Eye	43	High	4	5	5	4	5	3	4	4	5	4	5	1	5	1	21.0	2.0	4.0
36	2	Responder	2	Eye	43	High	5	4	5	4	4	5	4	3	4	5	5	1	5	1	22.0	1.0	4.0
37	1	Proposer	3	Cloud	23	Low	2	2	2	2	2	3	2	2	3	3	7	1	3	1	18.0	1.0	4.0
38	2	Responder	3	Cloud	40	High	4	5	4	4	3	3	4	4	5	4	7	1	3	1	24.0	1.0	4.0
39	1	Proposer	4	Eye	40	High	4	4	4	4	5	3	4	4	4	4	5	1	5	1	19.0	1.0	4.0
40	2	Responder	4	Eye	44	High	4	5	5	4	4	5	4	5	4	4	5	1	5	1	23.0	2.0	4.0
41	1	Proposer	1	Cloud	14	Low	1	2	1	2	1	2	1	2	1	1	5	1	5	1	23.0	1.0	4.0
42	2	Responder	1	Cloud	36	Low	4	4	4	3	3	3	4	3	4	4	5	1	5	1	23.0	1.0	4.0
43	1	Proposer	2	Eye	39	High	5	4	4	2	5	2	4	5	5	3	5	1	5	1	19.0	1.0	4.0
44	2	Responder	2	Eye	16	Low	2	1	2	2	1	1	2	2	1	2	5	1	5	1	24.0	1.0	4.0
45	1	Proposer	3	Cloud	38	High	4	4	2	4	5	5	3	3	4	4	6	1	5	1	20.0	1.0	4.0
46	2	Responder	3	Cloud	38	High	4	4	4	2	4	4	4	4	4	4	6	1	5	1	26.0	2.0	4.0
47	1	Proposer	4	Eye	28	Low	3	2	2	3	3	3	3	3	3	3	8	2	6	2	20.0	2.0	4.0
48	2	Responder	4	Eye	49	High	5	5	5	5	5	4	5	5	5	5	8	2	6	2	20.0	2.0	4.0
49	1	Proposer	1	Cloud	40	High	4	4	4	4	4	4	4	4	4	4	5	1	5	1	23.0	2.0	4.0
50	2	Responder	1	Cloud	40	High	4	4	5	4	4	3	4	4	4	4	5	1	5	1	18.0	2.0	4.0
51	1	Proposer	2	Eye	50	High	5	5	5	5	5	5	5	5	5	5	5	1	5	1	21.0	1.0	4.0
52	2	Responder	2	Eye	15	Low	2	1	2	2	1	2	1	1	2	1	5	1	5	1	20.0	2.0	4.0
53	1	Proposer	3	Cloud	42	High	4	4	4	4	4	5	4	5	4	4	5	1	5	1	23.0	2.0	5.0
54	2	Responder	3	Cloud	29	Low	3	4	3	3	3	2	3	2	4	2	5	1	5	1	22.0	2.0	5.0
55	1	Proposer	4	Eye	37	Low	4	4	4	3	4	2	4	4	4	4	5	1	5	1	18.0	2.0	4.0
56	2	Responder	4	Eye	44	High	4	5	5	4	5	3	5	4	4	5	5	1	5	1	20.0	1.0	4.0
57	1	Proposer	1	Cloud	40	High	4	4	5	4	4	3	4	4	4	4	5	1	5	1	23.0	1.0	5.0
58	2	Responder	1	Cloud	44	High	5	5	4	5	4	2	4	5	5	5	5	1	5	1	22.0	1.0	4.0
59	1	Proposer	2	Eye	38	High	4	4	4	3	4	3	4	4	4	4	5	1	5	1	21.0	2.0	4.0
60	2	Responder	2	Eye	37	Low	4	4	4	3	4	3	4	3	4	4	5	1	5	1	20.0	2.0	4.0
61	1	Proposer	3	Cloud	44	High	4	5	5	4	5	3	4	5	5	4	5	1	5	1	23.0	2.0	4.0
62	2	Responder	3	Cloud	48	High	5	5	5	5	5	4	5	4	5	5	5	1	5	1	23.0	2.0	4.0
63	1	Proposer	4	Eye	26	Low	3	3	3	2	3	2	3	2	3	2	7	2	5	1	22.0	1.0	4.0
64	2	Responder	4	Eye	25	Low	3	3	3	2	2	2	3	3	2	2	7	2	5	1	22.0	1.0	4.0
65	1	Proposer	1	Cloud	39	High	4	4	4	3	4	1	4	5	5	5	5	1	5	1	20.0	1.0	4.0
66	2	Responder	1	Cloud	43	High	5	5	5	2	5	1	5	5	5	5	5	1	5	1	22.0	1.0	4.0
67	1	Proposer	2	Eye	22	Low	2	2	2	2	2	4	2	2	2	2	5	1	5	1	21.0	2.0	4.0
68	2	Responder	2	Eye	40	High	4	5	4	4	4	3	4	4	4	4	5	1	5	1	21.0	2.0	4.0
69	1	Proposer	3	Cloud	12	Low	2	1	1	1	2	1	1	1	1	1	8	1	7	1	22.0	1.0	4.0
70	2	Responder	3	Cloud	44	High	4	5	4	4	5	5	4	5	4	4	8	1	7	1	22.0	2.0	4.0
71	1	Proposer	4	Eye	17	Low	1	1	2	3	3	1	3	1	1	1	5	1	5	1	22.0	2.0	5.0
72	2	Responder	4	Eye	47	High	5	5	4	4	5	4	5	5	5	5	5	1	5	1	22.0	2.0	4.0
73	1	Proposer	1	Cloud	42	High	4	5	4	4	5	3	4	5	4	4	5	1	5	1	23.0	1.0	4.0
74	2	Responder	1	Cloud	28	Low	3	4	4	3	3	2	3	2	3	1	5	1	5	1	21.0	1.0	4.0
75	1	Proposer	2	Eye	34	Low	4	4	4	2	4	3	3	4	3	3	5	1	5	1	19.0	2.0	4.0
76	2	Responder	2	Eye	42	High	4	5	4	5	5	3	4	3	4	5	5	1	5	1	19.0	2.0	4.0
77	1	Proposer	3	Cloud	40	High	4	4	5	2	4	5	4	4	4	4	7	1	5	1	21.0	2.0	4.0
78	2	Responder	3	Cloud	39	High	4	4	4	3	4	3	4	4	4	5	7	1	5	1	22.0	2.0	4.0
79	1	Proposer	4	Eye	15	Low	2	1	2	1	2	1	1	2	2	1	5	1	5	1	20.0	2.0	4.0
80	2	Responder	4	Eye	41	High	5	4	5	3	4	3	4	4	4	5	5	1	5	1	21.0	2.0	4.0
81	1	Proposer	1	Cloud	28	Low	3	2	3	4	2	2	3	3	3	3	5	1	5	1	22.0	1.0	4.0
82	2	Responder	1	Cloud	20	Low	3	2	1	3	2	1	2	2	2	2	5	1	5	1	25.0	1.0	5.0
83	1	Proposer	2	Eye	40	High	4	4	4	4	4	5	4	3	4	4	5	1	5	1	22.0	1.0	4.0
84	2	Responder	2	Eye	44	High	4	4	5	3	4	4	5	5	5	5	5	1	5	1	21.0	2.0	4.0
85	1	Proposer	3	Cloud	46	High	5	4	5	5	4	4	5	4	5	5	7	2	5	1	21.0	1.0	4.0
86	2	Responder	3	Cloud	21	Low	1	2	2	3	2	3	2	2	2	2	7	2	5	1	18.0	1.0	4.0
87	1	Proposer	4	Eye	38	High	4	4	4	3	4	3	4	4	4	4	5	1	5	1	20.0	2.0	4.0
88	2	Responder	4	Eye	29	Low	3	4	3	4	2	3	3	3	2	2	5	1	5	1	20.0	2.0	4.0
89	1	Proposer	1	Cloud	48	High	5	5	5	4	5	4	5	5	5	5	5	1	5	1	18.0	2.0	4.0
90	2	Responder	1	Cloud	32	Low	3	4	4	2	4	3	3	3	3	3	5	1	5	1	18.0	2.0	4.0
91	1	Proposer	2	Eye	36	Low	4	4	3	3	4	3	4	3	4	4	5	1	5	1	21.0	2.0	4.0
92	2	Responder	2	Eye	39	High	4	4	3	4	5	4	4	3	4	4	5	1	5	1	23.0	2.0	4.0
93	1	Proposer	3	Cloud	36	Low	4	4	4	2	4	3	4	3	4	4	5	1	5	1	18.0	2.0	4.0
94	2	Responder	3	Cloud	33	Low	4	3	4	3	3	4	3	3	3	3	5	1	5	1	36.0	1.0	3.0
95	1	Proposer	4	Eye	40	High	4	4	4	3	5	3	4	4	5	4	10	2	0	1	23.0	1.0	4.0
96	2	Responder	4	Eye	39	High	4	5	3	4	5	2	3	4	5	4	10	2	0	1	21.0	1.0	4.0
97	1	Proposer	1	Cloud	38	High	4	4	4	3	4	3	4	4	4	4	5	1	8	1	20.0	2.0	5.0
98	2	Responder	1	Cloud	40	High	4	4	4	4	4	4	4	4	4	4	5	1	8	1	23.0	2.0	5.0
99	1	Proposer	2	Eye	44	High	4	5	5	4	4	4	5	4	4	5	5	1	5	1	25.0	2.0	4.0
100	2	Responder	2	Eye	37	Low	4	4	4	3	4	3	3	4	4	4	5	1	5	1	22.0	1.0	4.0
101	1	Proposer	3	Cloud	39	High	4	4	5	3	4	4	3	4	4	4	5	1	6	2	20.0	1.0	4.0
102	2	Responder	3	Cloud	43	High	4	4	4	5	5	5	4	4	4	4	5	1	6	2	19.0	2.0	4.0
103	1	Proposer	4	Eye	36	Low	4	4	4	4	4	2	4	3	4	3	5	1	6	2	23.0	2.0	5.0
104	2	Responder	4	Eye	40	High	4	4	4	4	4	4	4	4	4	4	5	1	6	2	22.0	2.0	5.0
105	1	Proposer	1	Cloud	40	High	4	5	4	4	4	2	4	5	4	4	5	1	5	1	21.0	1.0	4.0
106	2	Responder	1	Cloud	41	High	4	4	3	4	3	5	5	5	3	5	5	1	5	1	22.0	1.0	4.0
107	1	Proposer	2	Eye	17	Low	2	2	1	2	2	1	2	2	1	2	5	1	5	1	23.0	1.0	4.0
108	2	Responder	2	Eye	27	Low	3	2	3	3	3	1	3	3	3	3	5	1	5	1	19.0	2.0	4.0
109	1	Proposer	3	Cloud	16	Low	2	1	1	3	1	2	1	2	2	1	5	1	5	1	20.0	2.0	4.0
110	2	Responder	3	Cloud	17	Low	2	1	1	2	1	2	2	2	2	2	5	1	5	1	23.0	1.0	4.0
111	1	Proposer	4	Eye	17	Low	1	2	1	2	2	1	2	2	2	2	5	1	5	1	23.0	2.0	4.0
112	2	Responder	4	Eye	41	High	4	4	4	4	5	4	4	3	4	5	5	1	5	1	19.0	1.0	4.0
113	1	Proposer	1	Cloud	31	Low	2	2	2	2	3	4	4	4	4	4	5	1	5	1	20.0	2.0	4.0
114	2	Responder	1	Cloud	18	Low	1	2	2	2	2	1	2	2	2	2	5	1	5	1	19.0	1.0	4.0
115	1	Proposer	2	Eye	26	Low	2	2	3	3	3	4	2	2	3	2	5	1	5	1	19.0	2.0	4.0
116	2	Responder	2	Eye	44	High	4	5	5	5	4	2	5	4	5	5	5	1	5	1	25.0	1.0	3.0
117	1	Proposer	3	Cloud	37	Low	4	4	5	3	4	3	4	2	4	4	5	1	5	1	23.0	1.0	4.0
118	2	Responder	3	Cloud	18	Low	1	2	2	2	1	2	3	2	1	2	5	1	5	1	23.0	2.0	4.0
119	1	Proposer	4	Eye	40	High	4	4	3	4	4	4	4	4	5	4	7	1	5	1	19.0	1.0	4.0
120	2	Responder	4	Eye	39	High	4	5	4	3	5	2	4	3	5	4	7	1	5	1	27.0	2.0	3.0
121	1	Proposer	1	Cloud	40	High	4	5	4	4	5	2	4	4	4	4	5	1	5	1	22.0	2.0	3.0
122	2	Responder	1	Cloud	42	High	4	5	4	4	4	4	4	5	4	4	5	1	5	1	21.0	2.0	4.0
123	1	Proposer	2	Eye	42	High	4	5	5	4	4	4	4	4	4	4	5	1	5	1	25.0	1.0	4.0
124	2	Responder	2	Eye	47	High	4	5	5	5	5	4	5	5	5	4	5	1	5	1	25.0	1.0	3.0
125	1	Proposer	3	Cloud	39	High	4	5	4	4	4	1	5	4	4	4	6	1	6	1	21.0	2.0	3.0
126	2	Responder	3	Cloud	48	High	4	5	5	5	5	5	5	5	5	4	6	1	6	1	24.0	2.0	3.0
127	1	Proposer	4	Eye	39	High	4	5	4	3	4	4	5	3	4	3	5	1	5	1	23.0	1.0	4.0
128	2	Responder	4	Eye	30	Low	5	5	5	5	2	1	2	2	2	1	5	1	5	1	23.0	2.0	4.0
129	1	Proposer	1	Cloud	20	Low	2	2	2	2	2	1	2	2	3	2	5	1	5	1	18.0	2.0	4.0
130	2	Responder	1	Cloud	44	High	5	5	5	4	5	2	5	4	5	4	5	1	5	1	21.0	2.0	4.0
131	1	Proposer	2	Eye	44	High	4	5	4	4	5	4	5	4	4	5	7	1	8	1	20.0	2.0	4.0
132	2	Responder	2	Eye	44	High	4	5	5	4	4	4	5	4	5	4	7	1	8	1	20.0	1.0	4.0
133	1	Proposer	3	Cloud	27	Low	3	3	3	2	3	2	3	3	2	3	7	1	7	1	18.0	2.0	4.0
134	2	Responder	3	Cloud	14	Low	1	2	2	1	2	1	2	1	1	1	7	1	7	1	21.0	1.0	4.0
135	1	Proposer	4	Eye	41	High	4	4	5	4	5	2	4	4	4	5	6	2	5	1	23.0	1.0	4.0
136	2	Responder	4	Eye	40	High	4	3	5	4	4	3	5	4	4	4	6	2	5	1	24.0	1.0	4.0
137	1	Proposer	1	Cloud	39	High	4	5	5	4	4	3	4	4	3	3	5	1	10	2	19.0	1.0	4.0
138	2	Responder	1	Cloud	45	High	4	4	5	4	5	4	5	5	5	4	5	1	10	2	22.0	2.0	4.0
139	1	Proposer	2	Eye	44	High	4	5	5	4	5	3	4	5	4	5	5	1	6	1	21.0	1.0	4.0
140	2	Responder	2	Eye	42	High	4	5	5	4	5	2	4	4	5	4	5	1	6	1	25.0	1.0	3.0
141	1	Proposer	3	Cloud	46	High	5	5	5	3	4	5	5	4	5	5	5	1	5	1	22.0	2.0	4.0
142	2	Responder	3	Cloud	32	Low	3	3	4	4	3	3	3	3	3	3	5	1	5	1	24.0	1.0	4.0
143	1	Proposer	4	Eye	39	High	4	4	5	4	4	2	4	4	4	4	5	1	5	1	21.0	2.0	4.0
144	2	Responder	4	Eye	42	High	4	5	3	5	3	5	4	4	5	4	5	1	5	1	19.0	1.0	4.0
145	1	Proposer	1	Cloud	37	Low	4	4	3	3	5	4	4	2	4	4	5	1	5	1	25.0	1.0	4.0
146	2	Responder	1	Cloud	37	Low	4	5	4	2	4	1	5	4	4	4	5	1	5	1	22.0	2.0	4.0
147	1	Proposer	2	Eye	37	Low	4	4	4	3	4	3	4	3	4	4	5	1	5	1	22.0	1.0	4.0
148	2	Responder	2	Eye	36	Low	4	4	4	3	4	2	4	3	4	4	5	1	5	1	21.0	2.0	4.0
149	1	Proposer	3	Cloud	41	High	4	5	4	4	4	4	4	4	4	4	10	1	10	2	24.0	1.0	1.0
150	2	Responder	3	Cloud	45	High	5	4	4	4	5	4	5	5	4	5	10	1	10	2	21.0	1.0	4.0
151	1	Proposer	4	Eye	39	High	4	4	4	3	4	4	4	4	4	4	5	1	5	1	25.0	2.0	5.0
152	2	Responder	4	Eye	39	High	4	5	2	5	4	5	4	3	3	4	5	1	5	1	25.0	1.0	4.0
153	1	Proposer	1	Cloud	46	High	4	5	5	2	5	5	5	5	5	5	2	1	8	1	24.0	2.0	4.0
154	2	Responder	1	Cloud	44	High	4	4	5	4	5	4	5	5	4	4	2	1	8	1	20.0	1.0	4.0
155	1	Proposer	2	Eye	35	Low	5	4	3	3	5	5	2	3	2	3	5	1	5	1	21.0	1.0	4.0
156	2	Responder	2	Eye	43	High	4	4	5	5	4	2	5	5	4	5	5	1	5	1	22.0	1.0	3.0
157	1	Proposer	3	Cloud	40	High	4	4	5	4	4	3	4	4	4	4	5	1	5	1	22.0	1.0	4.0
158	2	Responder	3	Cloud	50	High	5	5	5	5	5	5	5	5	5	5	5	1	5	1	26.0	1.0	4.0
159	1	Proposer	4	Eye	31	Low	4	2	4	2	5	2	4	2	4	2	6	1	5	1	21.0	2.0	4.0
160	2	Responder	4	Eye	44	High	5	4	5	5	3	4	4	4	5	5	6	1	5	1	23.0	1.0	4.0
161	1	Proposer	1	Cloud	33	Low	4	5	4	5	5	2	1	3	2	2	5	1	5	1	20.0	1.0	4.0
162	2	Responder	1	Cloud	43	High	5	5	4	4	5	1	5	5	5	4	5	1	5	1	25.0	1.0	3.0
163	1	Proposer	2	Eye	42	High	4	4	5	5	3	5	3	4	4	5	5	1	5	1	18.0	1.0	4.0
164	2	Responder	2	Eye	30	Low	4	3	4	2	4	3	2	2	3	3	5	1	5	1	20.0	1.0	4.0
165	1	Proposer	3	Cloud	45	High	5	5	5	5	5	1	4	5	5	5	5	1	5	1	26.0	1.0	4.0
166	2	Responder	3	Cloud	37	Low	3	4	4	5	3	4	3	3	4	4	5	1	5	1
167	1	Proposer	4	Eye	40	High	4	4	5	4	4	2	4	4	5	4	5	1	5	1	20.0	2.0	4.0
168	2	Responder	4	Eye	44	High	5	4	3	5	5	5	4	5	3	5	5	1	5	1	23.0	1.0	5.0
169	1	Proposer	1	Cloud	39	High	5	4	5	2	4	2	5	4	5	3	5	1	6	1	26.0	2.0	3.0
170	2	Responder	1	Cloud	42	High	4	5	4	3	5	5	4	4	4	4	5	1	6	1	22.0	2.0	4.0
171	1	Proposer	2	Eye	25	Low	2	2	3	3	3	1	3	3	3	2	5	1	5	1	21.0	1.0	4.0
172	2	Responder	2	Eye	49	High	5	5	5	5	5	5	4	5	5	5	5	1	5	1	23.0	2.0	4.0
173	1	Proposer	3	Cloud	40	High	4	4	5	4	4	3	4	4	4	4	5	1	5	1	22.0	1.0	4.0
174	2	Responder	3	Cloud	50	High	5	5	5	5	5	5	5	5	5	5	5	1	5	1	26.0	1.0	4.0
175	1	Proposer	4	Eye	45	High	5	4	4	5	5	4	4	5	5	4	6	1	6	1	19.0	1.0	4.0
176	2	Responder	4	Eye	40	High	5	4	4	5	2	4	5	3	4	4	6	1	6	1	24.0	1.0	4.0
177	1	Proposer	1	Cloud	39	High	4	5	4	4	4	2	4	4	4	4	5	1	9	1	24.0	2.0	4.0
178	2	Responder	1	Cloud	14	Low	2	1	2	1	1	2	2	1	1	1	5	1	9	1	22.0	1.0	4.0
179	1	Proposer	2	Eye	38	High	5	4	4	4	4	2	4	3	4	4	5	1	5	1	23.0	1.0	4.0
180	2	Responder	2	Eye	40	High	5	3	5	4	4	5	3	4	3	4	5	1	5	1	21.0	1.0	4.0
181	1	Proposer	3	Cloud	39	High	5	5	4	3	4	2	4	4	4	4	5	1	5	1	26.0	1.0	2.0
182	2	Responder	3	Cloud	45	High	5	4	4	5	5	4	4	5	4	5	5	1	5	1	23.0	1.0	3.0
183	1	Proposer	4	Eye	25	Low	3	2	3	2	4	2	2	2	2	3	5	1	5	1	19.0	2.0	4.0
184	2	Responder	4	Eye	49	High	5	5	5	5	5	5	4	5	5	5	5	1	5	1	26.0	2.0	4.0
185	1	Proposer	1	Cloud	35	Low	4	4	3	3	3	4	3	3	4	4	5	1	5	1	25.0	1.0	4.0
186	2	Responder	1	Cloud	44	High	5	5	4	3	5	4	5	4	4	5	5	1	5	1	26.0	2.0	3.0
187	1	Proposer	2	Eye	40	High	5	4	4	3	4	3	4	4	5	4	6	1	6	1	21.0	2.0	4.0
188	2	Responder	2	Eye	43	High	4	4	5	5	3	4	4	5	5	4	6	1	6	1	20.0	1.0	4.0
189	1	Proposer	3	Cloud	46	High	4	4	5	4	5	5	5	5	5	4	6	2	5	1	26.0	1.0	3.0
190	2	Responder	3	Cloud	45	High	4	5	4	4	5	5	5	4	4	5	6	2	5	1	36.0	2.0	3.0
191	1	Proposer	4	Eye	32	Low	4	2	4	3	4	2	4	2	4	3	5	1	5	1	22.0	1.0	4.0
192	2	Responder	4	Eye	38	High	4	4	3	4	4	4	4	4	4	3	5	1	5	1	21.0	1.0	4.0
193	1	Proposer	1	Cloud	33	Low	3	4	4	3	4	3	4	4	3	1	5	1	5	1	22.0	1.0	4.0
194	2	Responder	1	Cloud	28	Low	4	2	3	2	4	3	3	2	2	3	5	1	5	1	21.0	1.0	4.0
195	1	Proposer	2	Eye	43	High	5	4	4	5	5	3	4	4	5	4	8	1	10	1	28.0	1.0	5.0
196	2	Responder	2	Eye	42	High	4	5	4	5	4	3	4	4	5	4	8	1	10	1	28.0	1.0	4.0
197	1	Proposer	3	Cloud	42	High	4	5	4	5	4	2	4	5	4	5	8	1	10	1	26.0	2.0	4.0
198	2	Responder	3	Cloud	40	High	4	4	5	4	5	2	4	4	4	4	8	1	10	1	26.0	1.0	4.0
199	1	Proposer	4	Eye	43	High	4	4	5	5	4	2	4	5	5	5	6	1	6	1	25.0	1.0	3.0
200	2	Responder	4	Eye	41	High	4	4	5	4	5	2	4	4	4	5	6	1	6	1	22.0	1.0	4.0
201	1	Proposer	1	Cloud	38	High	3	4	4	4	5	2	4	4	4	4	5	1	5	1	22.0	1.0	4.0
202	2	Responder	1	Cloud	36	Low	4	4	4	2	4	3	4	3	4	4	5	1	5	1	23.0	1.0	4.0
203	1	Proposer	2	Eye	42	High	4	5	4	3	4	4	4	5	5	4	7	1	7	1	20.0	1.0	4.0
204	2	Responder	2	Eye	44	High	5	5	5	3	4	5	4	5	4	4	7	1	7	1	21.0	1.0	4.0
205	1	Proposer	3	Cloud	43	High	5	4	4	4	5	4	5	4	3	5	5	1	5	1	20.0	2.0	4.0
206	2	Responder	3	Cloud	39	High	4	4	4	3	5	3	4	4	4	4	5	1	5	1	21.0	2.0	4.0
207	1	Proposer	4	Eye	39	High	4	4	5	3	4	2	4	4	4	5	5	1	5	1	20.0	2.0	4.0
208	2	Responder	4	Eye	39	High	5	2	4	4	3	4	4	4	5	4	5	1	5	1	23.0	2.0	4.0
209	1	Proposer	1	Cloud	41	High	4	4	5	4	4	4	4	4	4	4	7	2	5	1	21.0	1.0	4.0
210	2	Responder	1	Cloud	14	Low	2	1	2	1	1	2	2	1	1	1	7	2	5	1	23.0	2.0	5.0
211	1	Proposer	2	Eye	27	Low	4	4	2	3	2	2	2	2	3	3	5	1	7	1	24.0	1.0	4.0
212	2	Responder	2	Eye	29	Low	4	4	4	4	5	2	2	1	2	1	5	1	7	1	25.0	1.0	4.0
213	1	Proposer	3	Cloud	35	Low	4	3	4	4	4	3	4	3	4	2	5	1	5	1	25.0	1.0	4.0
214	2	Responder	3	Cloud	35	Low	4	3	4	3	4	4	3	3	4	3	5	1	5	1	24.0	1.0	4.0
215	1	Proposer	4	Eye	31	Low	4	2	4	2	4	2	5	2	4	2	7	1	5	1	21.0	2.0	4.0
216	2	Responder	4	Eye	32	Low	5	2	4	2	5	2	4	2	4	2	7	1	5	1	21.0	1.0	4.0
217	1	Proposer	1	Cloud	13	Low	1	2	1	1	1	2	1	2	1	1	5	1	5	1	22.0	1.0	4.0
218	2	Responder	1	Cloud	38	High	3	5	5	5	5	5	2	2	4	2	5	1	5	1	23.0	1.0	4.0
219	1	Proposer	2	Eye	46	High	5	5	5	5	5	5	4	4	4	4	5	1	5	1	18.0	1.0	2.0
220	2	Responder	2	Eye	48	High	5	5	4	4	5	5	5	5	5	5	5	1	5	1	20.0	1.0	3.0
221	1	Proposer	3	Cloud	45	High	5	5	5	3	4	4	4	5	5	5	7	1	5	1	24.0	2.0	4.0
222	2	Responder	3	Cloud	43	High	4	5	4	4	5	4	5	4	4	4	7	1	5	1	21.0	1.0	4.0
223	1	Proposer	4	Eye	31	Low	3	4	3	3	4	1	3	3	4	3	10	2	10	2	21.0	2.0	4.0
224	2	Responder	4	Eye	18	Low	2	2	2	3	2	1	2	2	1	1	10	2	10	2	20.0	1.0	5.0
225	1	Proposer	1	Cloud	43	High	5	4	4	4	5	5	4	4	4	4	5	1	5	1	22.0	1.0	2.0
226	2	Responder	1	Cloud	45	High	5	5	4	4	4	5	5	5	4	4	5	1	5	1	22.0	1.0	4.0
227	1	Proposer	2	Eye	35	Low	3	4	3	4	4	3	3	3	4	4	5	1	5	1	21.0	1.0	4.0
228	2	Responder	2	Eye	40	High	4	4	3	5	3	4	4	4	5	4	5	1	5	1	23.0	2.0	1.0
229	1	Proposer	3	Cloud	40	High	4	5	5	4	5	5	4	4	2	2	5	1	5	1	21.0	2.0	5.0
230	2	Responder	3	Cloud	39	High	5	4	4	4	4	3	3	3	5	4	5	1	5	1	22.0	1.0	2.0
231	1	Proposer	4	Eye	38	High	4	5	4	4	4	1	4	4	4	4	6	1	5	1	21.0	1.0	3.0
232	2	Responder	4	Eye	47	High	4	5	5	5	5	4	4	5	5	5	6	1	5	1	21.0	1.0	2.0
233	1	Proposer	1	Cloud	40	High	5	4	4	4	4	4	3	3	4	5	6	1	6	1	21.0	1.0	2.0
234	2	Responder	1	Cloud	39	High	5	4	4	5	2	2	4	4	4	5	6	1	6	1	24.0	1.0	2.0
235	1	Proposer	2	Eye	36	Low	4	3	2	4	5	4	2	4	4	4	5	1	5	1	20.0	2.0	3.0
236	2	Responder	2	Eye	36	Low	4	3	5	5	4	2	3	2	4	4	5	1	5	1	23.0	1.0	2.0
237	1	Proposer	3	Cloud	35	Low	4	2	4	3	2	4	5	4	3	4	5	1	5	1	30.0	2.0	4.0
238	2	Responder	3	Cloud	37	Low	4	3	4	3	3	5	4	4	4	3	5	1	5	1	19.0	1.0	2.0
239	1	Proposer	4	Eye	34	Low	4	5	3	4	2	2	2	3	4	5	7	1	4	1	27.0	1.0	3.0
240	2	Responder	4	Eye	34	Low	3	2	3	5	5	4	3	2	3	4	7	1	4	1	31.0	1.0	4.0
241	1	Proposer	1	Cloud	42	High	5	4	3	4	4	5	4	4	4	5	5	1	5	1	18.0	2.0	4.0
242	2	Responder	1	Cloud	45	High	4	5	4	5	4	4	5	4	5	5	5	1	5	1	22.0	2.0	4.0
243	1	Proposer	2	Eye	33	Low	2	3	2	4	2	4	5	4	3	4	2	1	2	1	25.0	1.0	2.0
244	2	Responder	2	Eye	37	Low	4	2	3	5	4	3	4	3	5	4	2	1	2	1	20.0	1.0	2.0
245	1	Proposer	3	Cloud	42	High	4	5	5	4	3	4	4	5	3	5	8	2	5	1	19.0	1.0	3.0
246	2	Responder	3	Cloud	45	High	4	5	5	4	4	5	4	5	5	4	8	2	5	1	21.0	2.0	4.0
247	1	Proposer	4	Eye	43	High	4	5	5	4	3	4	5	5	4	4	5	1	5	1	21.0	1.0	4.0
248	2	Responder	4	Eye	35	Low	4	3	4	4	4	2	4	3	4	3	5	1	5	1	24.0	1.0	4.0
249	1	Proposer	1	Cloud	45	High	4	5	4	5	4	5	5	4	4	5	8	2	5	1	21.0	1.0	4.0
250	2	Responder	1	Cloud	43	High	5	4	4	5	4	4	4	4	4	5	8	2	5	1	19.0	1.0	4.0
251	1	Proposer	2	Eye	43	High	4	4	5	4	4	5	4	4	5	4	5	1	5	1	25.0	1.0	2.0
252	2	Responder	2	Eye	45	High	5	5	4	4	5	5	4	5	4	4	5	1	5	1	21.0	1.0	3.0
253	1	Proposer	3	Cloud	45	High	4	5	5	4	5	5	4	4	4	5	5	1	5	1	25.0	1.0	3.0
254	2	Responder	3	Cloud	43	High	5	4	4	5	5	3	4	4	5	4	5	1	5	1	24.0	1.0	4.0
255	1	Proposer	4	Eye	41	High	5	3	4	5	3	4	5	3	4	5	9	1	9	2	21.0	2.0	4.0
256	2	Responder	4	Eye	41	High	5	4	5	4	4	5	4	3	2	5	9	1	9	2	22.0	1.0	4.0
257	1	Proposer	1	Cloud	43	High	5	4	5	4	3	4	4	4	5	5	6	1	5	1	19.0	1.0	4.0
258	2	Responder	1	Cloud	48	High	4	4	5	5	5	5	5	5	5	5	6	1	5	1	21.0	1.0	4.0
259	1	Proposer	2	Eye	42	High	4	3	5	4	5	4	5	4	4	4	6	2	5	1	19.0	1.0	4.0
260	2	Responder	2	Eye	47	High	5	4	5	4	5	4	5	5	5	5	6	2	5	1	21.0	1.0	4.0
