# Supplementary material for: Revisiting the Watching-Eyes Effect in the Ultimatum Game: The Role of Public Self-Awareness
Source: Behav Sci (Basel). 2026 Jul 13;16(7):1177. doi: 10.3390/bs16071177 (PMC13405611; doi:10.3390/bs16071177)
Supplement: Supplementary file 1 [file behavsci-16-01177-s001.zip › study2/data retrieval.xlsx]

## Sheet: Sheet1
云朵启动组	眼睛启动组	云朵控制组	眼睛控制组
9ywer0n1	k5viikgk	xrdk2fbl	0ig9k3bp
xuevphxl	987h1k8j	gsjd4brr	27z1s1s4
42p2ejzy	q5qi9jad	ey0kxqm5	awo1s098
st0c771b	bxd07xw4	8zlbtzqk	xo2q8k6k
7i47o5dw	otoql3oo	qonznoaq	f3pjt9r6
zkj1su75	hqp59idz	9ypxs0ge	c7a85zo4
equkwaqg	foskxbe9	bsbpvfe8	wqx15ldg
ow8uc2kk	yu9pr67u	uzyd9p16	3x4c41tl
73iyatyq	5hh7nqnc	aazye3uy	scslev20
nvfzpwd5	ya6nljem	ueu290vq	1w0vruew
hmcatyya	prtapb0y	nvvrkd6i	xxn24xmi
8ydfgj03	0jt7lq4p	18gdd2zq	7s00zu45
w71ip03l	nni09i1l	asrx12sp	7apl8gpn
qigr3ev5	s94ncd5y	wr05xnf9	34bs3hz8
v9fxqrn7	i3dm0cz5	u1npwxca	d1zuvaa4
ntk9apfi	mnaonaok	8zz8ic4h	7rx43slc
d7cta5be	dif6j2to	auxmi3vj	08c27pkq
thvvl5m0	5cild71t	edlrosyf	gbg0dzjx
v2zio5po	ewhacyjx	icdnjwds	jf4h21el
in5444et	6ihkrjl5	afk9hmuv	ganxgyxg
rh277zqt	zbaujva5	vojcqsl7	ba1n0nre
cma5b04h	tprtlgk4	nvuukf3p	5qgasq8f
xxpjrchq	3pvoymvi	5x8m3850	315azf86
pqp4ycj2	tdsci4yb	xfp6eaz9	mdldomg6
yfu786f4	e7tjfujq	hbq3ttx2	ipezktmj
kgdv4fx5	8f4kkmwl	ri444n2r	d5q5jzke
qptj5nzc	gvuqzwok	39vvf69c	5dq4cmdi
7d5lm4cl	5uyeih1o	4trn8nca	ki2jhkye
tvwr7g5c	4puhwa4z	fq4jrdku	ob9u5hpc
9vjmcbt8	okgmvbxu	1ykjx4vs	qpzvbiwb
yi176re8	z1x5vv7y	mqwqbwld	pk92dcxu
lbmspu9h	odkcq8ik	r8eagr5d	hrdcl58w
