# Supplementary material for: Revisiting the Watching-Eyes Effect in the Ultimatum Game: The Role of Public Self-Awareness
Source: Behav Sci (Basel). 2026 Jul 13;16(7):1177. doi: 10.3390/bs16071177 (PMC13405611; doi:10.3390/bs16071177)
Supplement: Supplementary file 1 [file behavsci-16-01177-s001.zip › study2/Study2_cleaned_analysis_data.csv]

participant.id_in_session	participant.code	condition	participant.label	participant._is_bot	participant._index_in_pages	participant._max_page_index	participant._current_app_name	participant._current_page_name	participant.time_started_utc	participant.visited	participant.mturk_worker_id	participant.mturk_assignment_id	participant.payoff	session.code	session.label	session.mturk_HITId	session.mturk_HITGroupId	session.comment	session.is_demo	session.config.real_world_currency_per_point	session.config.condition	session.config.participation_fee	session.config.name	welcome.1.player.id_in_group	welcome.1.player.role	welcome.1.player.payoff	welcome.1.group.id_in_subsession	welcome.1.subsession.round_number	task_experiment.1.player.id_in_group	task_experiment.1.player.role	task_experiment.1.player.payoff	task_experiment.1.group.id_in_subsession	task_experiment.1.group.kept	task_experiment.1.group.decision_	task_experiment.1.group.condition	task_experiment.1.subsession.round_number	survey_chujian.1.player.id_in_group	survey_chujian.1.player.role	survey_chujian.1.player.payoff	survey_chujian.1.player.name	survey_chujian.1.player.age	survey_chujian.1.player.gender	survey_chujian.1.player.education	survey_chujian.1.player.contact	survey_chujian.1.player.SEq1	survey_chujian.1.player.SEq2	survey_chujian.1.player.SEq3	survey_chujian.1.group.id_in_subsession	survey_chujian.1.subsession.round_number
1	xk4ze87l			0	16	16	payment_info	PaymentInfo	2025-04-08 05:00:14.226	1			5.0	9ywer0n1					0	1	ultimatum_game_	0	ultimatum_game	1		0	1	1	1		0	1			control	1	1		0						4	2	2	1	1
1	zqvsdauj			0	16	16	payment_info	PaymentInfo	2025-04-08 04:55:34.999	1			5.0	k5viikgk					0	1	ultimatum_game_	0	ultimatum_game2	1		0	1	1	1		0	1			control	1	1		0						4	2	2	1	1
1	aagwk4ps			0	16	16	payment_info	PaymentInfo	2025-04-08 04:57:44.572	1			5.0	xrdk2fbl					0	1	ultimatum_game_	0	ultimatum_game3	1		0	1	1	1		0	1			control	1	1		0						5	4	4	1	1
1	k81ckrsm			0	16	16	payment_info	PaymentInfo	2025-04-08 04:59:12.160	1			5.0	0ig9k3bp					0	1	ultimatum_game_	0	ultimatum_game4	1		0	1	1	1		0	1			control	1	1		0						4	5	4	1	1
1	dpci6801			0	16	16	payment_info	PaymentInfo	2025-04-08 05:00:46.239	1			5.0	xuevphxl					0	1	ultimatum_game_	0	ultimatum_game	1		0	1	1	1		0	1			experimental	1	1		0						4	5	4	1	1
1	solbwvpn			0	16	16	payment_info	PaymentInfo	2025-04-08 05:00:43.772	1			5.0	987h1k8j					0	1	ultimatum_game_	0	ultimatum_game2	1		0	1	1	1		0	1			experimental	1	1		0						4	4	5	1	1
1	1e0yl08j			0	16	16	payment_info	PaymentInfo	2025-04-08 04:59:53.307	1			5.0	gsjd4brr					0	1	ultimatum_game_	0	ultimatum_game3	1		0	1	1	1		0	1			experimental	1	1		0						4	3	5	1	1
1	q1nagb9q			0	16	16	payment_info	PaymentInfo	2025-04-08 05:00:10.504	1			5.0	27z1s1s4					0	1	ultimatum_game_	0	ultimatum_game4	1		0	1	1	1		0	1			control	1	1		0						5	4	4	1	1
1	qzpa4yhs			0	16	16	payment_info	PaymentInfo	2025-04-08 05:15:27.324	1			5.0	42p2ejzy					0	1	ultimatum_game_	0	ultimatum_game	1		0	1	1	1		0	1			experimental	1	1		0						4	5	4	1	1
1	488qls6e			0	16	16	payment_info	PaymentInfo	2025-04-08 04:28:04.409	1			5.0	q5qi9jad					0	1	ultimatum_game_	0	ultimatum_game2	1		0	1	1	1		0	1			control	1	1		0						5	5	5	1	1
1	nr4mzzb0			0	16	16	payment_info	PaymentInfo	2025-04-08 05:18:03.046	1			5.0	ey0kxqm5					0	1	ultimatum_game_	0	ultimatum_game3	1		0	1	1	1		0	1			control	1	1		0						5	4	5	1	1
1	mpt1rw1i			0	16	16	payment_info	PaymentInfo	2025-04-08 05:13:38.538	1			5.0	awo1s098					0	1	ultimatum_game_	0	ultimatum_game4	1		0	1	1	1		0	1			experimental	1	1		0						5	4	5	1	1
1	g1fw1gmb			0	16	16	payment_info	PaymentInfo	2025-04-08 05:14:45.113	1			5.0	st0c771b					0	1	ultimatum_game_	0	ultimatum_game	1		0	1	1	1		0	1			control	1	1		0						4	3	4	1	1
1	g4rqec66			0	16	16	payment_info	PaymentInfo	2025-04-08 05:15:37.238	1			5.0	bxd07xw4					0	1	ultimatum_game_	0	ultimatum_game2	1		0	1	1	1		0	1			control	1	1		0						4	4	4	1	1
1	oglvkufw			0	16	16	payment_info	PaymentInfo	2025-04-08 04:32:16.046	1			5.0	8zlbtzqk					0	1	ultimatum_game_	0	ultimatum_game3	1		0	1	1	1		0	1			control	1	1		0						4	2	2	1	1
1	7m2xh1pp			0	16	16	payment_info	PaymentInfo	2025-04-08 04:35:31.622	1			5.0	xo2q8k6k					0	1	ultimatum_game_	0	ultimatum_game4	1		0	1	1	1		0	1			experimental	1	1		0						5	4	4	1	1
1	0s2rdg16			0	16	16	payment_info	PaymentInfo	2025-04-08 05:37:08.965	1			5.0	7i47o5dw					0	1	ultimatum_game_	0	ultimatum_game	1		0	1	1	1		0	1			experimental	1	1		0						3	4	2	1	1
1	o43vvkh7			0	16	16	payment_info	PaymentInfo	2025-04-08 05:25:25.565	1			5.0	otoql3oo					0	1	ultimatum_game_	0	ultimatum_game2	1		0	1	1	1		0	1			control	1	1		0						5	4	4	1	1
1	qp2zifpb			0	16	16	payment_info	PaymentInfo	2025-04-08 05:26:22.955	1			6.0	qonznoaq					0	1	ultimatum_game_	0	ultimatum_game3	1		0	1	1	1		0	1			experimental	1	1		0						4	4	5	1	1
1	g8riclqt			0	16	16	payment_info	PaymentInfo	2025-04-08 05:32:42.796	1			5.0	f3pjt9r6					0	1	ultimatum_game_	0	ultimatum_game4	1		0	1	1	1		0	1			experimental	1	1		0						5	5	5	1	1
1	dz1ek3c5			0	16	16	payment_info	PaymentInfo	2025-04-08 05:30:05.120	1			9.0	zkj1su75					0	1	ultimatum_game_	0	ultimatum_game	1		0	1	1	1		0	1			control	1	1		0						2	1	1	1	1
1	y9ricfii			0	16	16	payment_info	PaymentInfo	2025-04-08 05:45:08.173	1			5.0	hqp59idz					0	1	ultimatum_game_	0	ultimatum_game2	1		0	1	1	1		0	1			experimental	1	1		0						4	5	4	1	1
1	almiwa7p			0	16	16	payment_info	PaymentInfo	2025-04-08 05:45:12.921	1			5.0	9ypxs0ge					0	1	ultimatum_game_	0	ultimatum_game3	1		0	1	1	1		0	1			control	1	1		0						5	5	5	1	1
1	o3y55iz4			0	16	16	payment_info	PaymentInfo	2025-04-08 05:53:24.428	1			5.0	c7a85zo4					0	1	ultimatum_game_	0	ultimatum_game4	1		0	1	1	1		0	1			experimental	1	1		0						4	2	4	1	1
1	mlmqge9l			0	16	16	payment_info	PaymentInfo	2025-04-08 05:45:13.268	1			5.0	equkwaqg					0	1	ultimatum_game_	0	ultimatum_game	1		0	1	1	1		0	1			experimental	1	1		0						5	5	5	1	1
1	ptiy7t3f			0	16	16	payment_info	PaymentInfo	2025-04-08 05:45:55.267	1			5.0	foskxbe9					0	1	ultimatum_game_	0	ultimatum_game2	1		0	1	1	1		0	1			experimental	1	1		0						4	4	4	1	1
1	jv3v6i2a			0	16	16	payment_info	PaymentInfo	2025-04-08 06:00:21.771	1			5.0	bsbpvfe8					0	1	ultimatum_game_	0	ultimatum_game3	1		0	1	1	1		0	1			control	1	1		0						5	5	5	1	1
1	trllrrx9			0	16	16	payment_info	PaymentInfo	2025-04-08 05:59:40.044	1			5.0	wqx15ldg					0	1	ultimatum_game_	0	ultimatum_game4	1		0	1	1	1		0	1			control	1	1		0						4	5	4	1	1
1	potzj3ei			0	16	16	payment_info	PaymentInfo	2025-04-08 06:00:05.922	1			5.0	ow8uc2kk					0	1	ultimatum_game_	0	ultimatum_game	1		0	1	1	1		0	1			control	1	1		0						4	2	4	1	1
1	sryy4ttq			0	16	16	payment_info	PaymentInfo	2025-04-08 06:01:45.859	1			5.0	yu9pr67u					0	1	ultimatum_game_	0	ultimatum_game2	1		0	1	1	1		0	1			control	1	1		0						4	5	5	1	1
1	6pwrjvug			0	16	16	payment_info	PaymentInfo	2025-04-08 06:07:06.455	1			7.0	uzyd9p16					0	1	ultimatum_game_	0	ultimatum_game3	1		0	1	1	1		0	1			experimental	1	1		0						5	5	5	1	1
1	gemsnhec			0	16	16	payment_info	PaymentInfo	2025-04-08 06:14:08.665	1			5.0	3x4c41tl					0	1	ultimatum_game_	0	ultimatum_game4	1		0	1	1	1		0	1			experimental	1	1		0						5	5	5	1	1
1	zydzk0cb			0	16	16	payment_info	PaymentInfo	2025-04-08 06:12:58.988	1			5.0	73iyatyq					0	1	ultimatum_game_	0	ultimatum_game	1		0	1	1	1		0	1			experimental	1	1		0						4	5	5	1	1
1	1hyd9pi0			0	16	16	payment_info	PaymentInfo	2025-04-08 06:15:10.491	1			6.0	5hh7nqnc					0	1	ultimatum_game_	0	ultimatum_game2	1		0	1	1	1		0	1			control	1	1		0						5	4	4	1	1
1	y4akngkd			0	16	16	payment_info	PaymentInfo	2025-04-08 06:15:18.490	1			5.0	aazye3uy					0	1	ultimatum_game_	0	ultimatum_game3	1		0	1	1	1		0	1			experimental	1	1		0						5	4	4	1	1
1	vj6ar94k			0	16	16	payment_info	PaymentInfo	2025-04-08 06:15:06.080	1			5.0	scslev20					0	1	ultimatum_game_	0	ultimatum_game4	1		0	1	1	1		0	1			control	1	1		0						4	4	5	1	1
1	zo39gcie			0	16	16	payment_info	PaymentInfo	2025-04-08 06:15:17.097	1			5.0	nvfzpwd5					0	1	ultimatum_game_	0	ultimatum_game	1		0	1	1	1		0	1			control	1	1		0						4	4	5	1	1
1	2cehba5o			0	16	16	payment_info	PaymentInfo	2025-04-08 06:27:55.854	1			5.0	ya6nljem					0	1	ultimatum_game_	0	ultimatum_game2	1		0	1	1	1		0	1			experimental	1	1		0						5	5	5	1	1
1	tldks7e9			0	16	16	payment_info	PaymentInfo	2025-04-08 06:27:56.864	1			5.0	ueu290vq					0	1	ultimatum_game_	0	ultimatum_game3	1		0	1	1	1		0	1			control	1	1		0						4	5	4	1	1
1	6f0atoeg			0	16	16	payment_info	PaymentInfo	2025-04-08 06:31:06.681	1			5.0	1w0vruew					0	1	ultimatum_game_	0	ultimatum_game4	1		0	1	1	1		0	1			experimental	1	1		0						5	4	4	1	1
1	mfcwsfo1			0	16	16	payment_info	PaymentInfo	2025-04-08 06:35:44.339	1			5.0	hmcatyya					0	1	ultimatum_game_	0	ultimatum_game	1		0	1	1	1		0	1			experimental	1	1		0						4	4	4	1	1
1	mk3hzhmf			0	16	16	payment_info	PaymentInfo	2025-04-08 06:30:34.781	1			5.0	prtapb0y					0	1	ultimatum_game_	0	ultimatum_game2	1		0	1	1	1		0	1			experimental	1	1		0						4	5	5	1	1
1	a5usgvdz			0	16	16	payment_info	PaymentInfo	2025-04-08 06:30:15.262	1			5.0	nvvrkd6i					0	1	ultimatum_game_	0	ultimatum_game3	1		0	1	1	1		0	1			control	1	1		0						5	5	5	1	1
1	1bxdy3s6			0	16	16	payment_info	PaymentInfo	2025-04-08 06:44:55.571	1			5.0	xxn24xmi					0	1	ultimatum_game_	0	ultimatum_game4	1		0	1	1	1		0	1			control	1	1		0						5	5	5	1	1
1	iq4d54y5			0	16	16	payment_info	PaymentInfo	2025-04-08 06:47:52.517	1			5.0	8ydfgj03					0	1	ultimatum_game_	0	ultimatum_game	1		0	1	1	1		0	1			control	1	1		0						4	4	4	1	1
1	hw4rum1w			0	16	16	payment_info	PaymentInfo	2025-04-08 06:44:47.940	1			5.0	0jt7lq4p					0	1	ultimatum_game_	0	ultimatum_game2	1		0	1	1	1		0	1			experimental	1	1		0						4	4	4	1	1
1	yrwkgcgl			0	16	16	payment_info	PaymentInfo	2025-04-08 06:45:58.105	1			5.0	18gdd2zq					0	1	ultimatum_game_	0	ultimatum_game3	1		0	1	1	1		0	1			experimental	1	1		0						5	4	5	1	1
1	duvt6rub			0	16	16	payment_info	PaymentInfo	2025-04-08 06:46:07.494	1			5.0	7s00zu45					0	1	ultimatum_game_	0	ultimatum_game4	1		0	1	1	1		0	1			experimental	1	1		0						4	4	4	1	1
1	vkf0socc			0	16	16	payment_info	PaymentInfo	2025-04-08 06:47:24.719	1			5.0	w71ip03l					0	1	ultimatum_game_	0	ultimatum_game	1		0	1	1	1		0	1			experimental	1	1		0						4	4	5	1	1
1	3m377ylm			0	16	16	payment_info	PaymentInfo	2025-04-08 06:59:52.291	1			6.0	nni09i1l					0	1	ultimatum_game_	0	ultimatum_game2	1		0	1	1	1		0	1			experimental	1	1		0						2	1	1	1	1
1	3l4ygulw			0	16	16	payment_info	PaymentInfo	2025-04-08 07:01:02.268	1			5.0	asrx12sp					0	1	ultimatum_game_	0	ultimatum_game3	1		0	1	1	1		0	1			control	1	1		0						5	4	5	1	1
1	vv3khshj			0	16	16	payment_info	PaymentInfo	2025-04-08 07:01:53.727	1			5.0	7apl8gpn					0	1	ultimatum_game_	0	ultimatum_game4	1		0	1	1	1		0	1			experimental	1	1		0						5	4	2	1	1
1	siswj5qs			0	16	16	payment_info	PaymentInfo	2025-04-08 07:01:52.630	1			5.0	qigr3ev5					0	1	ultimatum_game_	0	ultimatum_game	1		0	1	1	1		0	1			control	1	1		0						5	4	4	1	1
1	z8k0hvaw			0	16	16	payment_info	PaymentInfo	2025-04-08 07:02:40.334	1			5.0	s94ncd5y					0	1	ultimatum_game_	0	ultimatum_game2	1		0	1	1	1		0	1			experimental	1	1		0						5	5	5	1	1
1	eso5jy0e			0	16	16	payment_info	PaymentInfo	2025-04-08 07:03:12.715	1			5.0	wr05xnf9					0	1	ultimatum_game_	0	ultimatum_game3	1		0	1	1	1		0	1			experimental	1	1		0						5	5	5	1	1
1	t430ykoc			0	16	16	payment_info	PaymentInfo	2025-04-08 07:29:07.226	1			4.0	34bs3hz8					0	1	ultimatum_game_	0	ultimatum_game4	1		0	1	1	1		0	1			control	1	1		0						4	2	2	1	1
1	eksir9w2			0	16	16	payment_info	PaymentInfo	2025-04-08 07:15:06.294	1			5.0	v9fxqrn7					0	1	ultimatum_game_	0	ultimatum_game	1		0	1	1	1		0	1			experimental	1	1		0						4	4	3	1	1
1	glay7dfz			0	16	16	payment_info	PaymentInfo	2025-04-08 07:22:14.910	1			8.0	i3dm0cz5					0	1	ultimatum_game_	0	ultimatum_game2	1		0	1	1	1		0	1			control	1	1		0						4	5	5	1	1
1	swsjq36a			0	16	16	payment_info	PaymentInfo	2025-04-08 07:16:40.466	1			5.0	u1npwxca					0	1	ultimatum_game_	0	ultimatum_game3	1		0	1	1	1		0	1			control	1	1		0						4	2	2	1	1
1	cmiaphaf			0	16	16	payment_info	PaymentInfo	2025-04-08 07:16:34.657	1			5.0	d1zuvaa4					0	1	ultimatum_game_	0	ultimatum_game4	1		0	1	1	1		0	1			experimental	1	1		0						4	4	4	1	1
1	gms9eat3			0	16	16	payment_info	PaymentInfo	2025-04-08 07:26:32.109	1			5.0	ntk9apfi					0	1	ultimatum_game_	0	ultimatum_game	1		0	1	1	1		0	1			experimental	1	1		0						4	5	4	1	1
1	7h24npzb			0	16	16	payment_info	PaymentInfo	2025-04-08 07:33:03.030	1			5.0	mnaonaok					0	1	ultimatum_game_	0	ultimatum_game2	1		0	1	1	1		0	1			experimental	1	1		0						4	4	5	1	1
1	t6srfv6h			0	16	16	payment_info	PaymentInfo	2025-04-08 07:34:48.782	1			5.0	8zz8ic4h					0	1	ultimatum_game_	0	ultimatum_game3	1		0	1	1	1		0	1			experimental	1	1		0						4	2	4	1	1
1	xa5e57ao			0	16	16	payment_info	PaymentInfo	2025-04-08 07:38:36.370	1			5.0	7rx43slc					0	1	ultimatum_game_	0	ultimatum_game4	1		0	1	1	1		0	1			experimental	1	1		0						5	5	4	1	1
1	rwmcxns2			0	16	16	payment_info	PaymentInfo	2025-04-08 07:36:40.369	1			5.0	d7cta5be					0	1	ultimatum_game_	0	ultimatum_game	1		0	1	1	1		0	1			experimental	1	1		0						4	5	4	1	1
1	e3ghhprs			0	16	16	payment_info	PaymentInfo	2025-04-08 07:37:15.925	1			5.0	dif6j2to					0	1	ultimatum_game_	0	ultimatum_game2	1		0	1	1	1		0	1			experimental	1	1		0						4	5	4	1	1
1	ax0xetxr			0	16	16	payment_info	PaymentInfo	2025-04-08 07:39:19.456	1			5.0	auxmi3vj					0	1	ultimatum_game_	0	ultimatum_game3	1		0	1	1	1		0	1			experimental	1	1		0						5	5	5	1	1
1	q3h9yvh3			0	16	16	payment_info	PaymentInfo	2025-04-08 07:41:46.312	1			5.0	08c27pkq					0	1	ultimatum_game_	0	ultimatum_game4	1		0	1	1	1		0	1			experimental	1	1		0						5	5	4	1	1
1	gjwj1nkw			0	16	16	payment_info	PaymentInfo	2025-04-08 07:50:23.148	1			5.0	thvvl5m0					0	1	ultimatum_game_	0	ultimatum_game	1		0	1	1	1		0	1			control	1	1		0						5	5	5	1	1
1	eytirox8			0	16	16	payment_info	PaymentInfo	2025-04-08 07:49:13.242	1			5.0	5cild71t					0	1	ultimatum_game_	0	ultimatum_game2	1		0	1	1	1		0	1			experimental	1	1		0						5	4	3	1	1
1	il4rdrmw			0	16	16	payment_info	PaymentInfo	2025-04-08 07:49:42.525	1			5.0	edlrosyf					0	1	ultimatum_game_	0	ultimatum_game3	1		0	1	1	1		0	1			experimental	1	1		0						4	4	4	1	1
1	jg18dk55			0	16	16	payment_info	PaymentInfo	2025-04-08 07:50:32.052	1			5.0	gbg0dzjx					0	1	ultimatum_game_	0	ultimatum_game4	1		0	1	1	1		0	1			control	1	1		0						4	3	4	1	1
1	4h0cgnvv			0	16	16	payment_info	PaymentInfo	2025-04-08 07:52:39.215	1			5.0	v2zio5po					0	1	ultimatum_game_	0	ultimatum_game	1		0	1	1	1		0	1			experimental	1	1		0						4	5	2	1	1
1	x0w5tt44			0	16	16	payment_info	PaymentInfo	2025-04-08 07:55:24.571	1			5.0	ewhacyjx					0	1	ultimatum_game_	0	ultimatum_game2	1		0	1	1	1		0	1			control	1	1		0						5	4	4	1	1
1	9ky5q51a			0	16	16	payment_info	PaymentInfo	2025-04-08 07:56:28.926	1			5.0	icdnjwds					0	1	ultimatum_game_	0	ultimatum_game3	1		0	1	1	1		0	1			experimental	1	1		0						4	4	4	1	1
1	dtq87awx			0	16	16	payment_info	PaymentInfo	2025-04-08 08:02:06.973	1			5.0	jf4h21el					0	1	ultimatum_game_	0	ultimatum_game4	1		0	1	1	1		0	1			control	1	1		0						5	5	5	1	1
1	mkxcwi8s			0	16	16	payment_info	PaymentInfo	2025-04-08 08:02:44.244	1			5.0	in5444et					0	1	ultimatum_game_	0	ultimatum_game	1		0	1	1	1		0	1			control	1	1		0						5	5	5	1	1
1	lokufhz3			0	16	16	payment_info	PaymentInfo	2025-04-08 08:04:07.812	1			5.0	6ihkrjl5					0	1	ultimatum_game_	0	ultimatum_game2	1		0	1	1	1		0	1			experimental	1	1		0						5	4	5	1	1
1	pt82nkx3			0	16	16	payment_info	PaymentInfo	2025-04-08 08:10:20.657	1			6.0	afk9hmuv					0	1	ultimatum_game_	0	ultimatum_game3	1		0	1	1	1		0	1			control	1	1		0						4	4	5	1	1
1	e192giwv			0	16	16	payment_info	PaymentInfo	2025-04-08 08:10:54.479	1			3.0	ganxgyxg					0	1	ultimatum_game_	0	ultimatum_game4	1		0	1	1	1		0	1			experimental	1	1		0						4	5	3	1	1
1	bluzglqg			0	16	16	payment_info	PaymentInfo	2025-04-08 08:15:12.075	1			8.0	rh277zqt					0	1	ultimatum_game_	0	ultimatum_game	1		0	1	1	1		0	1			experimental	1	1		0						5	4	4	1	1
1	bb6z3wxi			0	16	16	payment_info	PaymentInfo	2025-04-08 08:16:25.118	1			5.0	zbaujva5					0	1	ultimatum_game_	0	ultimatum_game2	1		0	1	1	1		0	1			control	1	1		0						4	5	4	1	1
1	zlvqlfx4			0	16	16	payment_info	PaymentInfo	2025-04-08 08:21:32.107	1			5.0	vojcqsl7					0	1	ultimatum_game_	0	ultimatum_game3	1		0	1	1	1		0	1			experimental	1	1		0						5	5	5	1	1
1	vbhnifq7			0	16	16	payment_info	PaymentInfo	2025-04-08 08:22:29.257	1			9.0	ba1n0nre					0	1	ultimatum_game_	0	ultimatum_game4	1		0	1	1	1		0	1			control	1	1		0						4	4	4	1	1
1	o9sz5po4			0	16	16	payment_info	PaymentInfo	2025-04-08 08:33:18.229	1			5.0	cma5b04h					0	1	ultimatum_game_	0	ultimatum_game	1		0	1	1	1		0	1			experimental	1	1		0						4	5	4	1	1
1	ibe8peji			0	16	16	payment_info	PaymentInfo	2025-04-08 08:27:21.385	1			4.0	tprtlgk4					0	1	ultimatum_game_	0	ultimatum_game2	1		0	1	1	1		0	1			experimental	1	1		0						5	5	5	1	1
1	hps4o4sr			0	16	16	payment_info	PaymentInfo	2025-04-08 08:50:22.647	1			5.0	xxpjrchq					0	1	ultimatum_game_	0	ultimatum_game	1		0	1	1	1		0	1			experimental	1	1		0						5	4	5	1	1
1	92ypauyv			0	16	16	payment_info	PaymentInfo	2025-04-08 08:53:24.711	1			5.0	3pvoymvi					0	1	ultimatum_game_	0	ultimatum_game2	1		0	1	1	1		0	1			experimental	1	1		0						4	5	5	1	1
1	dfwry1nt			0	16	16	payment_info	PaymentInfo	2025-04-08 08:52:58.722	1			5.0	nvuukf3p					0	1	ultimatum_game_	0	ultimatum_game3	1		0	1	1	1		0	1			control	1	1		0						4	3	2	1	1
1	ojudj3vr			0	16	16	payment_info	PaymentInfo	2025-04-08 09:19:45.339	1			7.0	5qgasq8f					0	1	ultimatum_game_	0	ultimatum_game4	1		0	1	1	1		0	1			control	1	1		0						2	1	2	1	1
1	1elnd596			0	16	16	payment_info	PaymentInfo	2025-04-08 09:05:01.970	1			5.0	pqp4ycj2					0	1	ultimatum_game_	0	ultimatum_game	1		0	1	1	1		0	1			control	1	1		0						4	5	5	1	1
1	8jejx7bj			0	16	16	payment_info	PaymentInfo	2025-04-08 09:09:34.656	1			7.0	tdsci4yb					0	1	ultimatum_game_	0	ultimatum_game2	1		0	1	1	1		0	1			experimental	1	1		0						4	5	5	1	1
1	e2f64z42			0	16	16	payment_info	PaymentInfo	2025-04-08 08:33:03.910	1			5.0	5x8m3850					0	1	ultimatum_game_	0	ultimatum_game3	1		0	1	1	1		0	1			experimental	1	1		0						4	5	5	1	1
1	leoxmu3j			0	16	16	payment_info	PaymentInfo	2025-04-08 08:29:59.045	1			4.0	315azf86					0	1	ultimatum_game_	0	ultimatum_game4	1		0	1	1	1		0	1			control	1	1		0						5	5	5	1	1
1	pnyn47xq			0	16	16	payment_info	PaymentInfo	2025-04-08 08:34:01.978	1			6.66	yfu786f4					0	1	ultimatum_game_	0	ultimatum_game	1		0	1	1	1		0	1			control	1	1		0						2	2	2	1	1
1	z33tszlo			0	16	16	payment_info	PaymentInfo	2025-04-08 08:36:04.619	1			6.0	e7tjfujq					0	1	ultimatum_game_	0	ultimatum_game2	1		0	1	1	1		0	1			experimental	1	1		0						5	4	4	1	1
1	tdsjy8p5			0	16	16	payment_info	PaymentInfo	2025-04-08 08:39:40.338	1			5.0	xfp6eaz9					0	1	ultimatum_game_	0	ultimatum_game3	1		0	1	1	1		0	1			control	1	1		0						5	4	4	1	1
1	b9zcuovw			0	16	16	payment_info	PaymentInfo	2025-04-08 08:37:36.528	1			5.0	mdldomg6					0	1	ultimatum_game_	0	ultimatum_game4	1		0	1	1	1		0	1			control	1	1		0						4	2	3	1	1
1	fjruvnl4			0	16	16	payment_info	PaymentInfo	2025-04-08 08:42:32.689	1			5.0	kgdv4fx5					0	1	ultimatum_game_	0	ultimatum_game	1		0	1	1	1		0	1			control	1	1		0						5	5	3	1	1
1	597yfqbq			0	16	16	payment_info	PaymentInfo	2025-04-08 08:40:08.790	1			2.0	8f4kkmwl					0	1	ultimatum_game_	0	ultimatum_game2	1		0	1	1	1		0	1			control	1	1		0						4	2	5	1	1
1	i28qqcmy			0	16	16	payment_info	PaymentInfo	2025-04-08 08:55:01.898	1			5.0	hbq3ttx2					0	1	ultimatum_game_	0	ultimatum_game3	1		0	1	1	1		0	1			control	1	1		0						2	1	2	1	1
1	roa73zcx			0	16	16	payment_info	PaymentInfo	2025-04-08 08:47:16.090	1			5.0	ipezktmj					0	1	ultimatum_game_	0	ultimatum_game4	1		0	1	1	1		0	1			experimental	1	1		0						4	4	4	1	1
1	suq6dhc1			0	16	16	payment_info	PaymentInfo	2025-04-09 04:56:38.749	1			5.0	qptj5nzc					0	1	ultimatum_game_	0	ultimatum_game	1		0	1	1	1		0	1			control	1	1		0						4	5	4	1	1
1	7wzcas8o			0	16	16	payment_info	PaymentInfo	2025-04-09 05:07:31.600	1			5.0	gvuqzwok					0	1	ultimatum_game_	0	ultimatum_game2	1		0	1	1	1		0	1			experimental	1	1		0						5	4	5	1	1
1	2feey1y2			0	16	16	payment_info	PaymentInfo	2025-04-09 04:57:18.018	1			5.0	ri444n2r					0	1	ultimatum_game_	0	ultimatum_game3	1		0	1	1	1		0	1			control	1	1		0						4	2	4	1	1
1	vwz94a0q			0	16	16	payment_info	PaymentInfo	2025-04-09 05:22:06.250	1			5.0	d5q5jzke					0	1	ultimatum_game_	0	ultimatum_game4	1		0	1	1	1		0	1			experimental	1	1		0						5	4	4	1	1
1	eq63taeu			0	16	16	payment_info	PaymentInfo	2025-04-09 05:31:51.757	1			5.0	7d5lm4cl					0	1	ultimatum_game_	0	ultimatum_game	1		0	1	1	1		0	1			control	1	1		0						5	4	4	1	1
1	9c3d5mrn			0	16	16	payment_info	PaymentInfo	2025-04-09 05:33:52.262	1			6.0	5uyeih1o					0	1	ultimatum_game_	0	ultimatum_game2	1		0	1	1	1		0	1			experimental	1	1		0						5	5	5	1	1
1	gjned7w6			0	16	16	payment_info	PaymentInfo	2025-04-09 05:32:52.251	1			5.0	39vvf69c					0	1	ultimatum_game_	0	ultimatum_game3	1		0	1	1	1		0	1			control	1	1		0						4	1	1	1	1
1	icbmwl0s			0	16	16	payment_info	PaymentInfo	2025-04-09 05:33:59.461	1			5.0	5dq4cmdi					0	1	ultimatum_game_	0	ultimatum_game4	1		0	1	1	1		0	1			experimental	1	1		0						4	3	4	1	1
1	w7fuls59			0	16	16	payment_info	PaymentInfo	2025-04-09 05:57:49.504	1			5.0	tvwr7g5c					0	1	ultimatum_game_	0	ultimatum_game	1		0	1	1	1		0	1			control	1	1		0						4	5	4	1	1
1	l4r245oh			0	16	16	payment_info	PaymentInfo	2025-04-09 06:00:36.378	1			5.0	4puhwa4z					0	1	ultimatum_game_	0	ultimatum_game2	1		0	1	1	1		0	1			control	1	1		0						5	4	4	1	1
1	kwf9l7nf			0	16	16	payment_info	PaymentInfo	2025-04-09 06:01:22.086	1			5.0	4trn8nca					0	1	ultimatum_game_	0	ultimatum_game3	1		0	1	1	1		0	1			experimental	1	1		0						4	4	5	1	1
1	ne2tor20			0	16	16	payment_info	PaymentInfo	2025-04-09 06:30:12.106	1			5.0	ki2jhkye					0	1	ultimatum_game_	0	ultimatum_game4	1		0	1	1	1		0	1			experimental	1	1		0						4	5	4	1	1
1	gocyfmqp			0	16	16	payment_info	PaymentInfo	2025-04-09 06:30:40.303	1			5.0	9vjmcbt8					0	1	ultimatum_game_	0	ultimatum_game	1		0	1	1	1		0	1			control	1	1		0						4	4	4	1	1
1	m73erw81			0	16	16	payment_info	PaymentInfo	2025-04-09 06:32:02.180	1			5.0	okgmvbxu					0	1	ultimatum_game_	0	ultimatum_game2	1		0	1	1	1		0	1			control	1	1		0						5	5	5	1	1
1	4sjsezyi			0	16	16	payment_info	PaymentInfo	2025-04-09 05:59:16.103	1			5.0	fq4jrdku					0	1	ultimatum_game_	0	ultimatum_game3	1		0	1	1	1		0	1			control	1	1		0						4	5	4	1	1
1	g0bue7jj			0	16	16	payment_info	PaymentInfo	2025-04-09 07:00:32.526	1			5.0	ob9u5hpc					0	1	ultimatum_game_	0	ultimatum_game4	1		0	1	1	1		0	1			control	1	1		0						4	5	5	1	1
1	hltnmdnn			0	16	16	payment_info	PaymentInfo	2025-04-09 07:38:48.810	1			5.0	yi176re8					0	1	ultimatum_game_	0	ultimatum_game	1		0	1	1	1		0	1			experimental	1	1		0						4	5	4	1	1
1	fhxtgbvn			0	16	16	payment_info	PaymentInfo	2025-04-09 07:41:47.495	1			5.0	z1x5vv7y					0	1	ultimatum_game_	0	ultimatum_game2	1		0	1	1	1		0	1			experimental	1	1		0						4	4	4	1	1
1	d7k9wkdu			0	16	16	payment_info	PaymentInfo	2025-04-09 08:00:28.805	1			5.0	1ykjx4vs					0	1	ultimatum_game_	0	ultimatum_game3	1		0	1	1	1		0	1			experimental	1	1		0						4	4	4	1	1
1	kflbt6cf			0	16	16	payment_info	PaymentInfo	2025-04-09 08:02:14.575	1			5.0	qpzvbiwb					0	1	ultimatum_game_	0	ultimatum_game4	1		0	1	1	1		0	1			control	1	1		0						4	5	4	1	1
1	d02und30			0	16	16	payment_info	PaymentInfo	2025-04-09 05:14:50.206	1			6.0	pk92dcxu					0	1	ultimatum_game_	0	ultimatum_game4	1		0	1	1	1		0	1			control	1	1		0						5	4	4	1	1
1	62m58mc7			0	16	16	payment_info	PaymentInfo	2025-04-09 14:02:26.787	1			7.0	lbmspu9h					0	1	ultimatum_game_	0	ultimatum_game	1		0	1	1	1		0	1			control	1	1		0						4	4	5	1	1
1	j761jbhk			0	16	16	payment_info	PaymentInfo	2025-04-09 14:04:35.744	1			6.0	odkcq8ik					0	1	ultimatum_game_	0	ultimatum_game2	1		0	1	1	1		0	1			control	1	1		0						4	5	5	1	1
1	a5xhuu1m			0	16	16	payment_info	PaymentInfo	2025-04-09 14:07:11.874	1			5.0	r8eagr5d					0	1	ultimatum_game_	0	ultimatum_game3	1		0	1	1	1		0	1			control	1	1		0						2	3	2	1	1
1	w7wn9cgu			0	16	16	payment_info	PaymentInfo	2025-04-09 14:19:58.906	1			8.0	hrdcl58w					0	1	ultimatum_game_	0	ultimatum_game4	1		0	1	1	1		0	1			control	1	1		0						2	1	2	1	1
1	nr2kkqfp			0	16	16	payment_info	PaymentInfo	2025-04-09 14:23:59.020	1			5.0	mqwqbwld					0	1	ultimatum_game_	0	ultimatum_game3	1		0	1	1	1		0	1			experimental	1	1		0						1	2	1	1	1
2	oaitpakm			0	16	16	payment_info	PaymentInfo	2025-04-08 04:58:43.406	1			5.0	9ywer0n1					0	1	ultimatum_game_	0	ultimatum_game	2		0	1	1	2		0	1			control	1	2		0						5	5	4	1	1
2	tmvpg6i9			0	16	16	payment_info	PaymentInfo	2025-04-08 05:00:28.852	1			5.0	k5viikgk					0	1	ultimatum_game_	0	ultimatum_game2	2		0	1	1	2		0	1			control	1	2		0						5	4	5	1	1
2	hjqvcwnr			0	16	16	payment_info	PaymentInfo	2025-04-08 05:00:08.108	1			5.0	xrdk2fbl					0	1	ultimatum_game_	0	ultimatum_game3	2		0	1	1	2		0	1			control	1	2		0						4	5	4	1	1
2	zke9jj19			0	16	16	payment_info	PaymentInfo	2025-04-08 05:00:21.644	1			5.0	0ig9k3bp					0	1	ultimatum_game_	0	ultimatum_game4	2		0	1	1	2		0	1			control	1	2		0						5	4	4	1	1
2	lxj16ahu			0	16	16	payment_info	PaymentInfo	2025-04-08 04:58:31.698	1			5.0	xuevphxl					0	1	ultimatum_game_	0	ultimatum_game	2		0	1	1	2		0	1			experimental	1	2		0						4	5	5	1	1
2	wdtx30aj			0	16	16	payment_info	PaymentInfo	2025-04-08 05:06:22.400	1			5.0	987h1k8j					0	1	ultimatum_game_	0	ultimatum_game2	2		0	1	1	2		0	1			experimental	1	2		0						5	4	5	1	1
2	nij4s2rl			0	16	16	payment_info	PaymentInfo	2025-04-08 05:02:47.613	1			5.0	gsjd4brr					0	1	ultimatum_game_	0	ultimatum_game3	2		0	1	1	2		0	1			experimental	1	2		0						4	2	3	1	1
2	u2mjoazw			0	16	16	payment_info	PaymentInfo	2025-04-08 04:22:13.284	1			5.0	27z1s1s4					0	1	ultimatum_game_	0	ultimatum_game4	2		0	1	1	2		0	1			control	1	2		0						3	3	4	1	1
2	j3z5slp8			0	16	16	payment_info	PaymentInfo	2025-04-08 05:17:32.448	1			5.0	42p2ejzy					0	1	ultimatum_game_	0	ultimatum_game	2		0	1	1	2		0	1			experimental	1	2		0						4	3	4	1	1
2	nwofzif6			0	16	16	payment_info	PaymentInfo	2025-04-08 05:09:24.042	1			5.0	q5qi9jad					0	1	ultimatum_game_	0	ultimatum_game2	2		0	1	1	2		0	1			control	1	2		0						4	4	4	1	1
2	11nihj2s			0	16	16	payment_info	PaymentInfo	2025-04-08 05:13:14.652	1			5.0	ey0kxqm5					0	1	ultimatum_game_	0	ultimatum_game3	2		0	1	1	2		0	1			control	1	2		0						5	2	2	1	1
2	862j9uwc			0	16	16	payment_info	PaymentInfo	2025-04-08 05:15:49.377	1			5.0	awo1s098					0	1	ultimatum_game_	0	ultimatum_game4	2		0	1	1	2		0	1			experimental	1	2		0						5	5	4	1	1
2	c2pwmf37			0	16	16	payment_info	PaymentInfo	2025-04-08 05:15:29.413	1			5.0	st0c771b					0	1	ultimatum_game_	0	ultimatum_game	2		0	1	1	2		0	1			control	1	2		0						5	5	5	1	1
2	y392pwxp			0	16	16	payment_info	PaymentInfo	2025-04-08 05:19:01.347	1			5.0	bxd07xw4					0	1	ultimatum_game_	0	ultimatum_game2	2		0	1	1	2		0	1			control	1	2		0						4	5	5	1	1
2	vvqgr7mw			0	16	16	payment_info	PaymentInfo	2025-04-08 04:32:07.843	1			5.0	8zlbtzqk					0	1	ultimatum_game_	0	ultimatum_game3	2		0	1	1	2		0	1			control	1	2		0						3	2	3	1	1
2	0k1lykvg			0	16	16	payment_info	PaymentInfo	2025-04-08 04:50:51.010	1			5.0	xo2q8k6k					0	1	ultimatum_game_	0	ultimatum_game4	2		0	1	1	2		0	1			experimental	1	2		0						4	4	4	1	1
2	7ku12bkz			0	16	16	payment_info	PaymentInfo	2025-04-08 05:30:12.626	1			5.0	7i47o5dw					0	1	ultimatum_game_	0	ultimatum_game	2		0	1	1	2		0	1			experimental	1	2		0						4	5	4	1	1
2	0ebjdkg6			0	16	16	payment_info	PaymentInfo	2025-04-08 05:26:28.276	1			5.0	otoql3oo					0	1	ultimatum_game_	0	ultimatum_game2	2		0	1	1	2		0	1			control	1	2		0						4	4	4	1	1
2	vhpghpf5			0	16	16	payment_info	PaymentInfo	2025-04-08 05:26:56.588	1			4.0	qonznoaq					0	1	ultimatum_game_	0	ultimatum_game3	2		0	1	1	2		0	1			experimental	1	2		0						5	4	5	1	1
2	zlf2xaja			0	16	16	payment_info	PaymentInfo	2025-04-08 05:28:47.674	1			5.0	f3pjt9r6					0	1	ultimatum_game_	0	ultimatum_game4	2		0	1	1	2		0	1			experimental	1	2		0						5	5	2	1	1
2	bag7voxd			0	16	16	payment_info	PaymentInfo	2025-04-08 05:28:33.771	1			1.0	zkj1su75					0	1	ultimatum_game_	0	ultimatum_game	2		0	1	1	2		0	1			control	1	2		0						4	5	4	1	1
2	nxi9ases			0	16	16	payment_info	PaymentInfo	2025-04-08 05:45:15.668	1			5.0	hqp59idz					0	1	ultimatum_game_	0	ultimatum_game2	2		0	1	1	2		0	1			experimental	1	2		0						4	1	1	1	1
2	si3xd63l			0	16	16	payment_info	PaymentInfo	2025-04-08 05:44:50.326	1			5.0	9ypxs0ge					0	1	ultimatum_game_	0	ultimatum_game3	2		0	1	1	2		0	1			control	1	2		0						5	5	4	1	1
2	9f2f3byj			0	16	16	payment_info	PaymentInfo	2025-04-08 05:45:12.378	1			5.0	c7a85zo4					0	1	ultimatum_game_	0	ultimatum_game4	2		0	1	1	2		0	1			experimental	1	2		0						4	5	4	1	1
2	fbr58qtq			0	16	16	payment_info	PaymentInfo	2025-04-08 05:49:04.158	1			5.0	equkwaqg					0	1	ultimatum_game_	0	ultimatum_game	2		0	1	1	2		0	1			experimental	1	2		0						4	4	4	1	1
2	ihnneoy4			0	16	16	payment_info	PaymentInfo	2025-04-08 05:45:41.015	1			5.0	foskxbe9					0	1	ultimatum_game_	0	ultimatum_game2	2		0	1	1	2		0	1			experimental	1	2		0						4	4	4	1	1
2	75la7pcv			0	16	16	payment_info	PaymentInfo	2025-04-08 05:59:24.684	1			5.0	bsbpvfe8					0	1	ultimatum_game_	0	ultimatum_game3	2		0	1	1	2		0	1			control	1	2		0						4	4	4	1	1
2	sf9bxc1q			0	16	16	payment_info	PaymentInfo	2025-04-08 05:59:43.275	1			5.0	wqx15ldg					0	1	ultimatum_game_	0	ultimatum_game4	2		0	1	1	2		0	1			control	1	2		0						4	5	4	1	1
2	vdk3t7ck			0	16	16	payment_info	PaymentInfo	2025-04-08 06:00:40.601	1			5.0	ow8uc2kk					0	1	ultimatum_game_	0	ultimatum_game	2		0	1	1	2		0	1			control	1	2		0						4	5	4	1	1
2	vk4f90co			0	16	16	payment_info	PaymentInfo	2025-04-08 06:01:40.558	1			5.0	yu9pr67u					0	1	ultimatum_game_	0	ultimatum_game2	2		0	1	1	2		0	1			control	1	2		0						5	5	4	1	1
2	hp2uvggf			0	16	16	payment_info	PaymentInfo	2025-04-08 06:02:22.187	1			3.0	uzyd9p16					0	1	ultimatum_game_	0	ultimatum_game3	2		0	1	1	2		0	1			experimental	1	2		0						5	4	5	1	1
2	6lmipec8			0	16	16	payment_info	PaymentInfo	2025-04-08 06:13:26.901	1			5.0	3x4c41tl					0	1	ultimatum_game_	0	ultimatum_game4	2		0	1	1	2		0	1			experimental	1	2		0						5	5	4	1	1
2	cm8czi08			0	16	16	payment_info	PaymentInfo	2025-04-08 06:13:02.979	1			5.0	73iyatyq					0	1	ultimatum_game_	0	ultimatum_game	2		0	1	1	2		0	1			experimental	1	2		0						4	5	5	1	1
2	evry4th1			0	16	16	payment_info	PaymentInfo	2025-04-08 06:15:10.993	1			4.0	5hh7nqnc					0	1	ultimatum_game_	0	ultimatum_game2	2		0	1	1	2		0	1			control	1	2		0						5	4	5	1	1
2	02zk4cem			0	16	16	payment_info	PaymentInfo	2025-04-08 06:15:59.125	1			5.0	aazye3uy					0	1	ultimatum_game_	0	ultimatum_game3	2		0	1	1	2		0	1			experimental	1	2		0						5	4	4	1	1
2	uwxkkx1x			0	16	16	payment_info	PaymentInfo	2025-04-08 06:15:25.442	1			5.0	scslev20					0	1	ultimatum_game_	0	ultimatum_game4	2		0	1	1	2		0	1			control	1	2		0						5	4	5	1	1
2	zemgqiuy			0	16	16	payment_info	PaymentInfo	2025-04-08 06:14:22.244	1			5.0	nvfzpwd5					0	1	ultimatum_game_	0	ultimatum_game	2		0	1	1	2		0	1			control	1	2		0						4	4	4	1	1
2	aqzlc0v6			0	16	16	payment_info	PaymentInfo	2025-04-08 06:29:59.532	1			5.0	ya6nljem					0	1	ultimatum_game_	0	ultimatum_game2	2		0	1	1	2		0	1			experimental	1	2		0						5	4	4	1	1
2	i2w7evoq			0	16	16	payment_info	PaymentInfo	2025-04-08 06:34:50.851	1			5.0	ueu290vq					0	1	ultimatum_game_	0	ultimatum_game3	2		0	1	1	2		0	1			control	1	2		0						5	5	5	1	1
2	9j12qmh6			0	16	16	payment_info	PaymentInfo	2025-04-08 06:32:10.591	1			5.0	1w0vruew					0	1	ultimatum_game_	0	ultimatum_game4	2		0	1	1	2		0	1			experimental	1	2		0						5	5	5	1	1
2	h8oprlpg			0	16	16	payment_info	PaymentInfo	2025-04-08 06:26:29.572	1			5.0	hmcatyya					0	1	ultimatum_game_	0	ultimatum_game	2		0	1	1	2		0	1			experimental	1	2		0						4	5	5	1	1
2	lg0q6a5h			0	16	16	payment_info	PaymentInfo	2025-04-08 06:27:49.472	1			5.0	prtapb0y					0	1	ultimatum_game_	0	ultimatum_game2	2		0	1	1	2		0	1			experimental	1	2		0						5	4	5	1	1
2	pz54rjkk			0	16	16	payment_info	PaymentInfo	2025-04-08 06:30:07.388	1			5.0	nvvrkd6i					0	1	ultimatum_game_	0	ultimatum_game3	2		0	1	1	2		0	1			control	1	2		0						4	2	4	1	1
2	r7st1by9			0	16	16	payment_info	PaymentInfo	2025-04-08 06:45:11.444	1			5.0	xxn24xmi					0	1	ultimatum_game_	0	ultimatum_game4	2		0	1	1	2		0	1			control	1	2		0						5	4	5	1	1
2	03jfsh45			0	16	16	payment_info	PaymentInfo	2025-04-08 06:54:55.586	1			5.0	8ydfgj03					0	1	ultimatum_game_	0	ultimatum_game	2		0	1	1	2		0	1			control	1	2		0						5	5	5	1	1
2	pdqlnobp			0	16	16	payment_info	PaymentInfo	2025-04-08 06:44:53.958	1			5.0	0jt7lq4p					0	1	ultimatum_game_	0	ultimatum_game2	2		0	1	1	2		0	1			experimental	1	2		0						5	4	4	1	1
2	nia01189			0	16	16	payment_info	PaymentInfo	2025-04-08 06:46:27.008	1			5.0	18gdd2zq					0	1	ultimatum_game_	0	ultimatum_game3	2		0	1	1	2		0	1			experimental	1	2		0						5	4	4	1	1
2	0vvpdst8			0	16	16	payment_info	PaymentInfo	2025-04-08 06:46:42.635	1			5.0	7s00zu45					0	1	ultimatum_game_	0	ultimatum_game4	2		0	1	1	2		0	1			experimental	1	2		0						4	5	2	1	1
2	gdncv769			0	16	16	payment_info	PaymentInfo	2025-04-08 06:46:59.309	1			5.0	w71ip03l					0	1	ultimatum_game_	0	ultimatum_game	2		0	1	1	2		0	1			experimental	1	2		0						5	4	5	1	1
2	1fdtr7ii			0	16	16	payment_info	PaymentInfo	2025-04-08 07:01:27.539	1			4.0	nni09i1l					0	1	ultimatum_game_	0	ultimatum_game2	2		0	1	1	2		0	1			experimental	1	2		0						4	4	4	1	1
2	iaatqivy			0	16	16	payment_info	PaymentInfo	2025-04-08 07:04:06.958	1			5.0	asrx12sp					0	1	ultimatum_game_	0	ultimatum_game3	2		0	1	1	2		0	1			control	1	2		0						5	4	5	1	1
2	hpozasjb			0	16	16	payment_info	PaymentInfo	2025-04-08 07:01:09.294	1			5.0	7apl8gpn					0	1	ultimatum_game_	0	ultimatum_game4	2		0	1	1	2		0	1			experimental	1	2		0						2	3	1	1	1
2	7anhrftp			0	16	16	payment_info	PaymentInfo	2025-04-08 07:02:37.135	1			5.0	qigr3ev5					0	1	ultimatum_game_	0	ultimatum_game	2		0	1	1	2		0	1			control	1	2		0						4	3	4	1	1
2	7pbbosih			0	16	16	payment_info	PaymentInfo	2025-04-08 07:02:30.948	1			5.0	s94ncd5y					0	1	ultimatum_game_	0	ultimatum_game2	2		0	1	1	2		0	1			experimental	1	2		0						4	4	5	1	1
2	zwq4v4d8			0	16	16	payment_info	PaymentInfo	2025-04-08 07:02:44.423	1			5.0	wr05xnf9					0	1	ultimatum_game_	0	ultimatum_game3	2		0	1	1	2		0	1			experimental	1	2		0						1	2	2	1	1
2	bost5ous			0	16	16	payment_info	PaymentInfo	2025-04-08 07:13:20.819	1			6.0	34bs3hz8					0	1	ultimatum_game_	0	ultimatum_game4	2		0	1	1	2		0	1			control	1	2		0						2	2	3	1	1
2	af2znb70			0	16	16	payment_info	PaymentInfo	2025-04-08 07:15:17.536	1			5.0	v9fxqrn7					0	1	ultimatum_game_	0	ultimatum_game	2		0	1	1	2		0	1			experimental	1	2		0						5	5	5	1	1
2	wiwntcpy			0	16	16	payment_info	PaymentInfo	2025-04-08 07:14:54.049	1			2.0	i3dm0cz5					0	1	ultimatum_game_	0	ultimatum_game2	2		0	1	1	2		0	1			control	1	2		0						4	5	5	1	1
2	qog7he75			0	16	16	payment_info	PaymentInfo	2025-04-08 07:15:51.163	1			5.0	u1npwxca					0	1	ultimatum_game_	0	ultimatum_game3	2		0	1	1	2		0	1			control	1	2		0						2	2	1	1	1
2	2yo5u249			0	16	16	payment_info	PaymentInfo	2025-04-08 07:16:49.178	1			5.0	d1zuvaa4					0	1	ultimatum_game_	0	ultimatum_game4	2		0	1	1	2		0	1			experimental	1	2		0						4	5	5	1	1
2	xrgmfpza			0	16	16	payment_info	PaymentInfo	2025-04-08 07:25:56.901	1			5.0	ntk9apfi					0	1	ultimatum_game_	0	ultimatum_game	2		0	1	1	2		0	1			experimental	1	2		0						4	5	5	1	1
2	qk113vdt			0	16	16	payment_info	PaymentInfo	2025-04-08 07:33:01.084	1			5.0	mnaonaok					0	1	ultimatum_game_	0	ultimatum_game2	2		0	1	1	2		0	1			experimental	1	2		0						5	5	5	1	1
2	qhkkjdvk			0	16	16	payment_info	PaymentInfo	2025-04-08 07:34:13.313	1			5.0	8zz8ic4h					0	1	ultimatum_game_	0	ultimatum_game3	2		0	1	1	2		0	1			experimental	1	2		0						4	4	4	1	1
2	5wk17oao			0	16	16	payment_info	PaymentInfo	2025-04-08 07:34:58.996	1			5.0	7rx43slc					0	1	ultimatum_game_	0	ultimatum_game4	2		0	1	1	2		0	1			experimental	1	2		0						4	4	5	1	1
2	94rueja4			0	16	16	payment_info	PaymentInfo	2025-04-08 07:37:06.364	1			5.0	d7cta5be					0	1	ultimatum_game_	0	ultimatum_game	2		0	1	1	2		0	1			experimental	1	2		0						4	4	4	1	1
2	iggao0fh			0	16	16	payment_info	PaymentInfo	2025-04-08 07:37:31.013	1			5.0	dif6j2to					0	1	ultimatum_game_	0	ultimatum_game2	2		0	1	1	2		0	1			experimental	1	2		0						4	4	2	1	1
2	54ncyake			0	16	16	payment_info	PaymentInfo	2025-04-08 07:38:40.471	1			5.0	auxmi3vj					0	1	ultimatum_game_	0	ultimatum_game3	2		0	1	1	2		0	1			experimental	1	2		0						2	1	3	1	1
2	h67x8ke5			0	16	16	payment_info	PaymentInfo	2025-04-08 07:41:41.248	1			5.0	08c27pkq					0	1	ultimatum_game_	0	ultimatum_game4	2		0	1	1	2		0	1			experimental	1	2		0						5	4	4	1	1
2	wcfhqahj			0	16	16	payment_info	PaymentInfo	2025-04-08 07:48:16.583	1			5.0	thvvl5m0					0	1	ultimatum_game_	0	ultimatum_game	2		0	1	1	2		0	1			control	1	2		0						4	2	4	1	1
2	hm3u5ku8			0	16	16	payment_info	PaymentInfo	2025-04-08 08:18:15.855	1			5.0	5cild71t					0	1	ultimatum_game_	0	ultimatum_game2	2		0	1	1	2		0	1			experimental	1	2		0						5	4	4	1	1
2	jalvjlvu			0	16	16	payment_info	PaymentInfo	2025-04-08 07:49:31.739	1			5.0	edlrosyf					0	1	ultimatum_game_	0	ultimatum_game3	2		0	1	1	2		0	1			experimental	1	2		0						2	2	1	1	1
2	6ftvq8sb			0	16	16	payment_info	PaymentInfo	2025-04-08 07:50:40.184	1			5.0	gbg0dzjx					0	1	ultimatum_game_	0	ultimatum_game4	2		0	1	1	2		0	1			control	1	2		0						4	4	4	1	1
2	r58nr85g			0	16	16	payment_info	PaymentInfo	2025-04-08 07:52:51.947	1			5.0	v2zio5po					0	1	ultimatum_game_	0	ultimatum_game	2		0	1	1	2		0	1			experimental	1	2		0						4	3	4	1	1
2	116145gd			0	16	16	payment_info	PaymentInfo	2025-04-08 07:55:16.149	1			5.0	ewhacyjx					0	1	ultimatum_game_	0	ultimatum_game2	2		0	1	1	2		0	1			control	1	2		0						4	5	5	1	1
2	rvl9fct2			0	16	16	payment_info	PaymentInfo	2025-04-08 07:55:57.708	1			5.0	icdnjwds					0	1	ultimatum_game_	0	ultimatum_game3	2		0	1	1	2		0	1			experimental	1	2		0						2	2	2	1	1
2	xedk4rp9			0	16	16	payment_info	PaymentInfo	2025-04-08 08:02:38.648	1			5.0	jf4h21el					0	1	ultimatum_game_	0	ultimatum_game4	2		0	1	1	2		0	1			control	1	2		0						5	5	5	1	1
2	690jlfbl			0	16	16	payment_info	PaymentInfo	2025-04-08 08:02:41.780	1			5.0	in5444et					0	1	ultimatum_game_	0	ultimatum_game	2		0	1	1	2		0	1			control	1	2		0						5	4	5	1	1
2	pqx5qw7r			0	16	16	payment_info	PaymentInfo	2025-04-08 08:06:28.617	1			5.0	6ihkrjl5					0	1	ultimatum_game_	0	ultimatum_game2	2		0	1	1	2		0	1			experimental	1	2		0						5	4	5	1	1
2	4xy8y5xb			0	16	16	payment_info	PaymentInfo	2025-04-08 08:10:21.624	1			4.0	afk9hmuv					0	1	ultimatum_game_	0	ultimatum_game3	2		0	1	1	2		0	1			control	1	2		0						5	4	4	1	1
2	ak5hn3s1			0	16	16	payment_info	PaymentInfo	2025-04-08 08:10:33.499	1			7.0	ganxgyxg					0	1	ultimatum_game_	0	ultimatum_game4	2		0	1	1	2		0	1			experimental	1	2		0						4	4	5	1	1
2	jwgo6rpj			0	16	16	payment_info	PaymentInfo	2025-04-08 08:12:42.481	1			2.0	rh277zqt					0	1	ultimatum_game_	0	ultimatum_game	2		0	1	1	2		0	1			experimental	1	2		0						5	5	5	1	1
2	5vtne7rn			0	16	16	payment_info	PaymentInfo	2025-04-08 08:16:20.445	1			5.0	zbaujva5					0	1	ultimatum_game_	0	ultimatum_game2	2		0	1	1	2		0	1			control	1	2		0						4	3	3	1	1
2	ybehd3h5			0	16	16	payment_info	PaymentInfo	2025-04-08 08:37:00.221	1			5.0	vojcqsl7					0	1	ultimatum_game_	0	ultimatum_game3	2		0	1	1	2		0	1			experimental	1	2		0						2	5	2	1	1
2	v802azgx			0	16	16	payment_info	PaymentInfo	2025-04-08 08:44:25.428	1			1.0	ba1n0nre					0	1	ultimatum_game_	0	ultimatum_game4	2		0	1	1	2		0	1			control	1	2		0						2	1	1	1	1
2	28cvzxhv			0	16	16	payment_info	PaymentInfo	2025-04-08 08:23:51.855	1			5.0	cma5b04h					0	1	ultimatum_game_	0	ultimatum_game	2		0	1	1	2		0	1			experimental	1	2		0						5	2	4	1	1
2	2x28fulz			0	16	16	payment_info	PaymentInfo	2025-04-08 08:27:44.256	1			6.0	tprtlgk4					0	1	ultimatum_game_	0	ultimatum_game2	2		0	1	1	2		0	1			experimental	1	2		0						5	5	5	1	1
2	zuc027oh			0	16	16	payment_info	PaymentInfo	2025-04-08 08:59:38.898	1			5.0	xxpjrchq					0	1	ultimatum_game_	0	ultimatum_game	2		0	1	1	2		0	1			experimental	1	2		0						5	4	5	1	1
2	35cs0d8e			0	16	16	payment_info	PaymentInfo	2025-04-08 08:53:21.169	1			5.0	3pvoymvi					0	1	ultimatum_game_	0	ultimatum_game2	2		0	1	1	2		0	1			experimental	1	2		0						4	5	5	1	1
2	kebupldh			0	16	16	payment_info	PaymentInfo	2025-04-08 09:01:23.731	1			5.0	nvuukf3p					0	1	ultimatum_game_	0	ultimatum_game3	2		0	1	1	2		0	1			control	1	2		0						5	4	4	1	1
2	mcktvivf			0	16	16	payment_info	PaymentInfo	2025-04-08 08:54:45.241	1			3.0	5qgasq8f					0	1	ultimatum_game_	0	ultimatum_game4	2		0	1	1	2		0	1			control	1	2		0						2	1	1	1	1
2	86qojcbn			0	16	16	payment_info	PaymentInfo	2025-04-08 08:57:52.100	1			5.0	pqp4ycj2					0	1	ultimatum_game_	0	ultimatum_game	2		0	1	1	2		0	1			control	1	2		0						5	4	4	1	1
2	11zm77q0			0	16	16	payment_info	PaymentInfo	2025-04-08 08:58:58.806	1			3.0	tdsci4yb					0	1	ultimatum_game_	0	ultimatum_game2	2		0	1	1	2		0	1			experimental	1	2		0						5	5	5	1	1
2	cqbcfoph			0	16	16	payment_info	PaymentInfo	2025-04-08 08:28:46.721	1			5.0	5x8m3850					0	1	ultimatum_game_	0	ultimatum_game3	2		0	1	1	2		0	1			experimental	1	2		0						4	4	4	1	1
2	u13i25tl			0	16	16	payment_info	PaymentInfo	2025-04-08 08:29:56.080	1			6.0	315azf86					0	1	ultimatum_game_	0	ultimatum_game4	2		0	1	1	2		0	1			control	1	2		0						5	5	5	1	1
2	fphu5xms			0	16	16	payment_info	PaymentInfo	2025-04-08 08:33:51.881	1			3.34	yfu786f4					0	1	ultimatum_game_	0	ultimatum_game	2		0	1	1	2		0	1			control	1	2		0						4	4	4	1	1
2	8c47jk2r			0	16	16	payment_info	PaymentInfo	2025-04-08 08:40:08.931	1			4.0	e7tjfujq					0	1	ultimatum_game_	0	ultimatum_game2	2		0	1	1	2		0	1			experimental	1	2		0						1	2	1	1	1
2	v88nzrj6			0	16	16	payment_info	PaymentInfo	2025-04-08 08:37:23.034	1			5.0	xfp6eaz9					0	1	ultimatum_game_	0	ultimatum_game3	2		0	1	1	2		0	1			control	1	2		0						5	4	5	1	1
2	h8d2apuu			0	16	16	payment_info	PaymentInfo	2025-04-08 08:50:19.441	1			5.0	mdldomg6					0	1	ultimatum_game_	0	ultimatum_game4	2		0	1	1	2		0	1			control	1	2		0						4	5	4	1	1
2	b9c1xbyv			0	16	16	payment_info	PaymentInfo	2025-04-08 08:39:26.110	1			5.0	kgdv4fx5					0	1	ultimatum_game_	0	ultimatum_game	2		0	1	1	2		0	1			control	1	2		0						5	5	5	1	1
2	x6ed4s1k			0	16	16	payment_info	PaymentInfo	2025-04-08 08:40:20.139	1			8.0	8f4kkmwl					0	1	ultimatum_game_	0	ultimatum_game2	2		0	1	1	2		0	1			control	1	2		0						4	4	4	1	1
2	kfy4fgzj			0	16	16	payment_info	PaymentInfo	2025-04-08 08:42:31.900	1			5.0	hbq3ttx2					0	1	ultimatum_game_	0	ultimatum_game3	2		0	1	1	2		0	1			control	1	2		0						5	4	5	1	1
2	782pz3i7			0	16	16	payment_info	PaymentInfo	2025-04-08 08:47:08.375	1			5.0	ipezktmj					0	1	ultimatum_game_	0	ultimatum_game4	2		0	1	1	2		0	1			experimental	1	2		0						5	4	4	1	1
2	ok7062zx			0	16	16	payment_info	PaymentInfo	2025-04-09 04:56:56.629	1			5.0	qptj5nzc					0	1	ultimatum_game_	0	ultimatum_game	2		0	1	1	2		0	1			control	1	2		0						4	3	4	1	1
2	zigg679a			0	16	16	payment_info	PaymentInfo	2025-04-09 04:55:42.990	1			5.0	gvuqzwok					0	1	ultimatum_game_	0	ultimatum_game2	2		0	1	1	2		0	1			experimental	1	2		0						4	5	5	1	1
2	sktlg25e			0	16	16	payment_info	PaymentInfo	2025-04-09 05:00:03.250	1			5.0	ri444n2r					0	1	ultimatum_game_	0	ultimatum_game3	2		0	1	1	2		0	1			control	1	2		0						5	3	5	1	1
2	5zu3fq69			0	16	16	payment_info	PaymentInfo	2025-04-09 05:22:07.052	1			5.0	d5q5jzke					0	1	ultimatum_game_	0	ultimatum_game4	2		0	1	1	2		0	1			experimental	1	2		0						5	5	5	1	1
2	qkt8the9			0	16	16	payment_info	PaymentInfo	2025-04-09 05:30:06.147	1			5.0	7d5lm4cl					0	1	ultimatum_game_	0	ultimatum_game	2		0	1	1	2		0	1			control	1	2		0						4	4	4	1	1
2	hnvyd5hl			0	16	16	payment_info	PaymentInfo	2025-04-09 05:33:03.834	1			4.0	5uyeih1o					0	1	ultimatum_game_	0	ultimatum_game2	2		0	1	1	2		0	1			experimental	1	2		0						5	5	5	1	1
2	ayg7d3ad			0	16	16	payment_info	PaymentInfo	2025-04-09 05:36:24.745	1			5.0	39vvf69c					0	1	ultimatum_game_	0	ultimatum_game3	2		0	1	1	2		0	1			control	1	2		0						5	5	5	1	1
2	jpfoxqkm			0	16	16	payment_info	PaymentInfo	2025-04-09 05:33:32.687	1			5.0	5dq4cmdi					0	1	ultimatum_game_	0	ultimatum_game4	2		0	1	1	2		0	1			experimental	1	2		0						4	5	4	1	1
2	kgf7xykx			0	16	16	payment_info	PaymentInfo	2025-04-09 06:10:29.005	1			5.0	tvwr7g5c					0	1	ultimatum_game_	0	ultimatum_game	2		0	1	1	2		0	1			control	1	2		0						5	5	5	1	1
2	04469zeu			0	16	16	payment_info	PaymentInfo	2025-04-09 06:00:05.061	1			5.0	4puhwa4z					0	1	ultimatum_game_	0	ultimatum_game2	2		0	1	1	2		0	1			control	1	2		0						5	2	1	1	1
2	pgup05vi			0	16	16	payment_info	PaymentInfo	2025-04-09 06:02:21.765	1			5.0	4trn8nca					0	1	ultimatum_game_	0	ultimatum_game3	2		0	1	1	2		0	1			experimental	1	2		0						5	5	5	1	1
2	mn759u0p			0	16	16	payment_info	PaymentInfo	2025-04-09 06:30:17.201	1			5.0	ki2jhkye					0	1	ultimatum_game_	0	ultimatum_game4	2		0	1	1	2		0	1			experimental	1	2		0						4	4	4	1	1
2	r0hn51m9			0	16	16	payment_info	PaymentInfo	2025-04-09 06:31:18.545	1			5.0	9vjmcbt8					0	1	ultimatum_game_	0	ultimatum_game	2		0	1	1	2		0	1			control	1	2		0						5	4	5	1	1
2	f7lrwfrz			0	16	16	payment_info	PaymentInfo	2025-04-09 06:32:11.263	1			5.0	okgmvbxu					0	1	ultimatum_game_	0	ultimatum_game2	2		0	1	1	2		0	1			control	1	2		0						5	5	5	1	1
2	zxmt7nu8			0	16	16	payment_info	PaymentInfo	2025-04-09 06:44:45.186	1			5.0	fq4jrdku					0	1	ultimatum_game_	0	ultimatum_game3	2		0	1	1	2		0	1			control	1	2		0						4	4	5	1	1
2	itxhko6n			0	16	16	payment_info	PaymentInfo	2025-04-09 06:59:19.842	1			5.0	ob9u5hpc					0	1	ultimatum_game_	0	ultimatum_game4	2		0	1	1	2		0	1			control	1	2		0						5	4	4	1	1
2	ia4c8woh			0	16	16	payment_info	PaymentInfo	2025-04-09 07:47:34.965	1			5.0	yi176re8					0	1	ultimatum_game_	0	ultimatum_game	2		0	1	1	2		0	1			experimental	1	2		0						5	4	5	1	1
2	140vziqm			0	16	16	payment_info	PaymentInfo	2025-04-09 07:41:39.980	1			5.0	z1x5vv7y					0	1	ultimatum_game_	0	ultimatum_game2	2		0	1	1	2		0	1			experimental	1	2		0						4	2	3	1	1
2	mxxi5eq5			0	16	16	payment_info	PaymentInfo	2025-04-09 07:59:35.048	1			5.0	1ykjx4vs					0	1	ultimatum_game_	0	ultimatum_game3	2		0	1	1	2		0	1			experimental	1	2		0						4	5	4	1	1
2	sd15xcfs			0	16	16	payment_info	PaymentInfo	2025-04-09 08:01:32.977	1			5.0	qpzvbiwb					0	1	ultimatum_game_	0	ultimatum_game4	2		0	1	1	2		0	1			control	1	2		0						4	4	3	1	1
2	k9bizgi5			0	16	16	payment_info	PaymentInfo	2025-04-09 05:13:21.421	1			4.0	pk92dcxu					0	1	ultimatum_game_	0	ultimatum_game4	2		0	1	1	2		0	1			control	1	2		0						2	2	1	1	1
2	pr246wje			0	16	16	payment_info	PaymentInfo	2025-04-09 14:02:28.886	1			3.0	lbmspu9h					0	1	ultimatum_game_	0	ultimatum_game	2		0	1	1	2		0	1			control	1	2		0						4	5	4	1	1
2	f8ptikyo			0	16	16	payment_info	PaymentInfo	2025-04-09 14:04:37.549	1			4.0	odkcq8ik					0	1	ultimatum_game_	0	ultimatum_game2	2		0	1	1	2		0	1			control	1	2		0						5	5	5	1	1
2	xwz2v5sh			0	16	16	payment_info	PaymentInfo	2025-04-09 14:07:13.501	1			5.0	r8eagr5d					0	1	ultimatum_game_	0	ultimatum_game3	2		0	1	1	2		0	1			control	1	2		0						1	3	2	1	1
2	fegthl0v			0	16	16	payment_info	PaymentInfo	2025-04-09 14:20:00.306	1			2.0	hrdcl58w					0	1	ultimatum_game_	0	ultimatum_game4	2		0	1	1	2		0	1			control	1	2		0						2	1	1	1	1
2	mm4fnjtx			0	16	16	payment_info	PaymentInfo	2025-04-09 14:24:01.218	1			5.0	mqwqbwld					0	1	ultimatum_game_	0	ultimatum_game3	2		0	1	1	2		0	1			experimental	1	2		0						1	1	2	1	1
[truncated: 53 more columns]
