# Supplementary material for: Revisiting the Watching-Eyes Effect in the Ultimatum Game: The Role of Public Self-Awareness
Source: Behav Sci (Basel). 2026 Jul 13;16(7):1177. doi: 10.3390/bs16071177 (PMC13405611; doi:10.3390/bs16071177)
Supplement: Supplementary file 1 [file behavsci-16-01177-s001.zip › study2/Study2_corrected_descriptives_collapsed_by_cue.csv]

Study/Outcome	cue_type	n	M	SD	SE	CI_low	CI_high	events_or_total
Study 2: proposers' mean allocation amount	Cloud	64	5.2290625	0.7389132276096484	0.09236415345120605	5.0480287592356365	5.410096240764364	334.66
Study 2: proposers' mean allocation amount	Eye	64	5.1875	0.9900296612519901	0.12375370765649876	4.944942732993263	5.430057267006737	332.0
Study 2: proposers' strict 5:5 allocation offers	Cloud	64	0.890625	0.31457643480294795	0.03932205435036849	0.8135537734732777	0.9676962265267223	57.0
Study 2: proposers' strict 5:5 allocation offers	Eye	64	0.75	0.4364357804719847	0.05455447255899809	0.6430732337843638	0.8569267662156362	48.0
Study 2: responders' rejection of non-5:5 offers	Cloud	64	0.03125	0.1753680936030504	0.0219210117003813	-0.011715182932747342	0.07421518293274734	2.0
Study 2: responders' rejection of non-5:5 offers	Eye	64	0.078125	0.27048970875004197	0.033811213593755246	0.011855021356239726	0.14439497864376027	5.0
