# Supplementary material for: Revisiting the Watching-Eyes Effect in the Ultimatum Game: The Role of Public Self-Awareness
Source: Behav Sci (Basel). 2026 Jul 13;16(7):1177. doi: 10.3390/bs16071177 (PMC13405611; doi:10.3390/bs16071177)
Supplement: Supplementary file 1 [file behavsci-16-01177-s001.zip › study2/Study2_corrected_descriptive_statistics.csv]

Study/Outcome	cue_type	state_group	n	M	SD	SE	CI_low	CI_high	events_or_total
Study 2: proposers' mean allocation amount	Cloud	Control	32	5.125	0.421211769587116	0.07446042464765881	4.979057567690589	5.270942432309411	164.0
Study 2: proposers' mean allocation amount	Cloud	Prime	32	5.333125	0.9538459925057897	0.16861774237711416	5.002634224940856	5.663615775059144	170.66
Study 2: proposers' mean allocation amount	Eye	Control	32	5.1875	1.060660171779821	0.18749999999999994	4.82	5.555	166.0
Study 2: proposers' mean allocation amount	Eye	Prime	32	5.1875	0.9310937030562324	0.1645956678377889	4.864892491037934	5.510107508962066	166.0
Study 2: proposers' strict 5:5 allocation offers	Cloud	Control	32	0.90625	0.29614458108029906	0.0523514603733822	0.8036411376681709	1.008858862331829	29.0
Study 2: proposers' strict 5:5 allocation offers	Cloud	Prime	32	0.875	0.3360107525161235	0.059398870413936426	0.7585782139886846	0.9914217860113154	28.0
Study 2: proposers' strict 5:5 allocation offers	Eye	Control	32	0.78125	0.42001344064515445	0.07424858801742054	0.6357227674858558	0.9267772325141442	25.0
Study 2: proposers' strict 5:5 allocation offers	Eye	Prime	32	0.71875	0.45680340939917435	0.08075219711382271	0.5604756936569075	0.8770243063430925	23.0
Study 2: responders' rejection of non-5:5 offers	Cloud	Control	32	0.0	0.0	0.0	0.0	0.0	0.0
Study 2: responders' rejection of non-5:5 offers	Cloud	Prime	32	0.0625	0.24593468841898236	0.04347552147751577	-0.022712022095930914	0.14771202209593093	2.0
Study 2: responders' rejection of non-5:5 offers	Eye	Control	32	0.09375	0.29614458108029906	0.0523514603733822	-0.008858862331829115	0.19635886233182911	3.0
Study 2: responders' rejection of non-5:5 offers	Eye	Prime	32	0.0625	0.24593468841898236	0.04347552147751577	-0.022712022095930914	0.14771202209593093	2.0
