# Supplementary material for: Revisiting the Watching-Eyes Effect in the Ultimatum Game: The Role of Public Self-Awareness
Source: Behav Sci (Basel). 2026 Jul 13;16(7):1177. doi: 10.3390/bs16071177 (PMC13405611; doi:10.3390/bs16071177)
Supplement: Supplementary file 1 [file behavsci-16-01177-s001.zip › study2/Study2_corrected_inferential_statistics.csv]

Study/Outcome	Effect	df1	df2	F	p	partial_eta2	Model
Study 2: proposers' mean allocation amount	Cue type	1	124	0.07180896026496836	0.7891661697787308	0.0005787693503200696	Study 2 two-way between-subjects ANOVA
Study 2: proposers' mean allocation amount	State public self-awareness priming	1	124	0.4501568090237764	0.5035083350073882	0.0036171654625921363	Study 2 two-way between-subjects ANOVA
Study 2: proposers' mean allocation amount	Cue type × state public self-awareness priming	1	124	0.4501568090237648	0.5035083350073937	0.0036171654625920435	Study 2 two-way between-subjects ANOVA
Study 2: proposers' strict 5:5 allocation offers	Cue type	1	124	4.3218588640275515	0.03968733527163932	0.03367983367983378	Study 2 two-way between-subjects ANOVA
Study 2: proposers' strict 5:5 allocation offers	State public self-awareness priming	1	124	0.48020654044750327	0.4896246340954805	0.0038576939562794603	Study 2 two-way between-subjects ANOVA
Study 2: proposers' strict 5:5 allocation offers	Cue type × state public self-awareness priming	1	124	0.05335628227194341	0.8177034332858147	0.00043010752688170823	Study 2 two-way between-subjects ANOVA
Study 2: responders' rejection of non-5:5 offers	Cue type	1	124	1.3478260869565228	0.24788861924058864	0.01075268817204302	Study 2 two-way between-subjects ANOVA
Study 2: responders' rejection of non-5:5 offers	State public self-awareness priming	1	124	0.14975845410628005	0.6994296445992807	0.001206272617611579	Study 2 two-way between-subjects ANOVA
Study 2: responders' rejection of non-5:5 offers	Cue type × state public self-awareness priming	1	124	1.3478260869565193	0.24788861924058916	0.010752688172042993	Study 2 two-way between-subjects ANOVA
