# Supplementary material for: Revisiting the Watching-Eyes Effect in the Ultimatum Game: The Role of Public Self-Awareness
Source: Behav Sci (Basel). 2026 Jul 13;16(7):1177. doi: 10.3390/bs16071177 (PMC13405611; doi:10.3390/bs16071177)
Supplement: Supplementary file 1 [file behavsci-16-01177-s001.zip › study2/Study2_corrected_two_way_ANOVA_v2.Rmd]

---
title: "Study 2 Corrected Analysis v2: Two-Way ANOVA with Experimental Priming"
output:
  html_document:
    toc: true
---

```{r setup, include=FALSE}
knitr::opts_chunk$set(echo = TRUE, warning = FALSE, message = FALSE)
options(contrasts = c("contr.sum", "contr.poly"))
```

```{r packages}
packages <- c("readxl", "dplyr", "tidyr", "ggplot2", "car", "readr", "knitr")
for (pkg in packages) {
  if (!requireNamespace(pkg, quietly = TRUE)) install.packages(pkg)
  library(pkg, character.only = TRUE)
}
out_dir <- "Study2_corrected_outputs_v2"
if (!dir.exists(out_dir)) dir.create(out_dir)
```

```{r helper-functions}
partial_eta2 <- function(F_value, df1, df2) {
  (F_value * df1) / (F_value * df1 + df2)
}

extract_type3 <- function(model, outcome_label) {
  tab <- car::Anova(model, type = 3)
  df <- as.data.frame(tab)
  df$term <- rownames(df)
  rownames(df) <- NULL
  df2 <- df$Df[df$term == "Residual"]
  effect_map <- c(
    "cue_type" = "Cue type",
    "state_group" = "State public self-awareness priming",
    "cue_type:state_group" = "Cue type × state public self-awareness priming"
  )
  df |>
    dplyr::filter(term %in% names(effect_map)) |>
    dplyr::mutate(
      outcome = outcome_label,
      effect = unname(effect_map[term]),
      df1 = Df,
      df2 = df2,
      F = `F value`,
      p = `Pr(>F)`,
      partial_eta2 = partial_eta2(F, df1, df2)
    ) |>
    dplyr::select(outcome, effect, df1, df2, F, p, partial_eta2)
}

desc_between <- function(data, dv, outcome_label) {
  data |>
    dplyr::group_by(cue_type, state_group) |>
    dplyr::summarise(
      n = dplyr::n(),
      M = mean(.data[[dv]], na.rm = TRUE),
      SD = sd(.data[[dv]], na.rm = TRUE),
      SE = SD / sqrt(n),
      events_or_total = sum(.data[[dv]], na.rm = TRUE),
      .groups = "drop"
    ) |>
    dplyr::mutate(outcome = outcome_label, .before = 1)
}
```

```{r read-and-merge}
data <- readxl::read_excel("data-all-before-study2.xlsx", sheet = "data")
mapping <- readxl::read_excel("data retrieval.xlsx", sheet = "Sheet1")

mapping_long <- dplyr::bind_rows(
  tibble::tibble(session.code = as.character(mapping$`云朵启动组`), condition_group = "Cloud_Prime"),
  tibble::tibble(session.code = as.character(mapping$`眼睛启动组`), condition_group = "Eye_Prime"),
  tibble::tibble(session.code = as.character(mapping$`云朵控制组`), condition_group = "Cloud_Control"),
  tibble::tibble(session.code = as.character(mapping$`眼睛控制组`), condition_group = "Eye_Control")
) |>
  tidyr::drop_na(session.code)

data_merged <- data |>
  dplyr::left_join(mapping_long, by = "session.code") |>
  tidyr::drop_na(condition_group) |>
  dplyr::mutate(
    participant_analysis_id = dplyr::row_number(),
    dyad_analysis_id = as.integer(factor(session.code)),
    cue_type = ifelse(grepl("Eye", condition_group), "Eye", "Cloud") |> factor(levels = c("Cloud", "Eye")),
    state_group = ifelse(grepl("Prime", condition_group), "Prime", "Control") |> factor(levels = c("Control", "Prime")),
    role_label = ifelse(participant.id_in_session == 1, "Proposer", "Responder"),
    state_public_self_score = survey_chujian.1.player.SEq1 + survey_chujian.1.player.SEq2 + survey_chujian.1.player.SEq3,
    allocation = dplyr::coalesce(dictator_cloud.1.group.kept, dictator_eye.1.group.kept),
    decision = dplyr::coalesce(dictator_cloud.1.group.decision_, dictator_eye.1.group.decision_)
  )

print(table(data_merged$condition_group))
print(table(data_merged$cue_type, data_merged$state_group))
readr::write_csv(data_merged, file.path(out_dir, "Study2_cleaned_merged_data.csv"))
readr::write_csv(mapping_long, file.path(out_dir, "Study2_session_to_condition_mapping.csv"))
```

```{r manipulation-check}
manipulation_desc <- data_merged |>
  dplyr::group_by(state_group) |>
  dplyr::summarise(
    n = dplyr::n(),
    M = mean(state_public_self_score, na.rm = TRUE),
    SD = sd(state_public_self_score, na.rm = TRUE),
    .groups = "drop"
  )

manipulation_test <- t.test(state_public_self_score ~ state_group, data = data_merged)
print(knitr::kable(manipulation_desc, digits = 3))
print(manipulation_test)
readr::write_csv(manipulation_desc, file.path(out_dir, "Study2_manipulation_descriptives.csv"))
```

```{r construct-analysis-data}
proposer <- data_merged |>
  dplyr::filter(role_label == "Proposer") |>
  dplyr::mutate(strict_5_5 = ifelse(allocation == 5, 1L, 0L))

responder <- data_merged |>
  dplyr::filter(role_label == "Responder") |>
  dplyr::mutate(
    reject_non_5_5 = ifelse(allocation != 5 & grepl("拒绝|Reject|reject", decision), 1L, 0L)
  )

readr::write_csv(proposer, file.path(out_dir, "Study2_proposer_analysis_data.csv"))
readr::write_csv(responder, file.path(out_dir, "Study2_responder_analysis_data.csv"))
```

```{r descriptive-statistics}
desc_all <- dplyr::bind_rows(
  desc_between(proposer, "allocation", "Proposers' mean allocation amount"),
  desc_between(proposer, "strict_5_5", "Proposers' strict 5:5 allocation offers"),
  desc_between(responder, "reject_non_5_5", "Responders' rejection of non-5:5 offers")
)

print(knitr::kable(desc_all, digits = 3))
readr::write_csv(desc_all, file.path(out_dir, "Study2_descriptive_statistics.csv"))
```

```{r inferential-statistics}
anova_all <- dplyr::bind_rows(
  extract_type3(lm(allocation ~ cue_type * state_group, data = proposer), "Proposers' mean allocation amount"),
  extract_type3(lm(strict_5_5 ~ cue_type * state_group, data = proposer), "Proposers' strict 5:5 allocation offers"),
  extract_type3(lm(reject_non_5_5 ~ cue_type * state_group, data = responder), "Responders' rejection of non-5:5 offers")
)

print(knitr::kable(anova_all, digits = 4))
readr::write_csv(anova_all, file.path(out_dir, "Study2_inferential_statistics.csv"))
```

```{r figures}
plot_interaction <- function(desc_data, outcome_label, ylab, file_name) {
  p <- desc_data |>
    dplyr::filter(outcome == outcome_label) |>
    ggplot2::ggplot(ggplot2::aes(x = cue_type, y = M, group = state_group,
                                 linetype = state_group, shape = state_group)) +
    ggplot2::geom_line(linewidth = .9) +
    ggplot2::geom_point(size = 2.8) +
    ggplot2::geom_errorbar(ggplot2::aes(ymin = M - SE, ymax = M + SE), width = .08) +
    ggplot2::labs(x = "Cue type", y = ylab, linetype = "State public self-awareness", shape = "State public self-awareness") +
    ggplot2::theme_bw()
  print(p)
  ggplot2::ggsave(file.path(out_dir, file_name), p, width = 7.5, height = 5, dpi = 300)
}

plot_interaction(desc_all, "Proposers' mean allocation amount", "Mean allocation amount", "Study2_allocation_interaction.png")
plot_interaction(desc_all, "Proposers' strict 5:5 allocation offers", "Strict 5:5 allocation proportion", "Study2_strict_5_5_interaction.png")
plot_interaction(desc_all, "Responders' rejection of non-5:5 offers", "Rejection rate", "Study2_rejection_interaction.png")
```
