# Supplementary material for: Revisiting the Watching-Eyes Effect in the Ultimatum Game: The Role of Public Self-Awareness
Source: Behav Sci (Basel). 2026 Jul 13;16(7):1177. doi: 10.3390/bs16071177 (PMC13405611; doi:10.3390/bs16071177)
Supplement: Supplementary file 1 [file behavsci-16-01177-s001.zip › study2/Study2_deidentified_raw_analysis_data.csv]

participant_analysis_id	dyad_analysis_id	participant.id_in_session	role_label	condition_group	cue_type	state_group	allocation	decision	state_public_self_score	survey_chujian.1.player.SEq1	survey_chujian.1.player.SEq2	survey_chujian.1.player.SEq3	survey_chujian.1.player.age	survey_chujian.1.player.gender	survey_chujian.1.player.education
1	1	1	Proposer	Cloud_Prime	Cloud	Prime	5.0	接受	8	4	2	2
2	1	2	Responder	Cloud_Prime	Cloud	Prime	5.0	接受	14	5	5	4
3	2	1	Proposer	Eye_Prime	Eye	Prime	5.0	接受	8	4	2	2
4	2	2	Responder	Eye_Prime	Eye	Prime	5.0	接受	14	5	4	5
5	3	1	Proposer	Cloud_Control	Cloud	Control	5.0	接受	13	5	4	4
6	3	2	Responder	Cloud_Control	Cloud	Control	5.0	接受	13	4	5	4
7	4	1	Proposer	Eye_Control	Eye	Control	5.0	接受	13	4	5	4
8	4	2	Responder	Eye_Control	Eye	Control	5.0	接受	13	5	4	4
9	5	1	Proposer	Cloud_Prime	Cloud	Prime	5.0	接受	13	4	5	4
10	5	2	Responder	Cloud_Prime	Cloud	Prime	5.0	接受	14	4	5	5
11	6	1	Proposer	Eye_Prime	Eye	Prime	5.0	接受	13	4	4	5
12	6	2	Responder	Eye_Prime	Eye	Prime	5.0	接受	14	5	4	5
13	7	1	Proposer	Cloud_Control	Cloud	Control	5.0	接受	12	4	3	5
14	7	2	Responder	Cloud_Control	Cloud	Control	5.0	接受	9	4	2	3
15	8	1	Proposer	Eye_Control	Eye	Control	5.0	接受	13	5	4	4
16	8	2	Responder	Eye_Control	Eye	Control	5.0	接受	10	3	3	4
17	9	1	Proposer	Cloud_Prime	Cloud	Prime	5.0	接受	13	4	5	4
18	9	2	Responder	Cloud_Prime	Cloud	Prime	5.0	接受	11	4	3	4
19	10	1	Proposer	Eye_Prime	Eye	Prime	5.0	接受	15	5	5	5
20	10	2	Responder	Eye_Prime	Eye	Prime	5.0	接受	12	4	4	4
21	11	1	Proposer	Cloud_Control	Cloud	Control	5.0	接受	14	5	4	5
22	11	2	Responder	Cloud_Control	Cloud	Control	5.0	接受	9	5	2	2
23	12	1	Proposer	Eye_Control	Eye	Control	5.0	接受	14	5	4	5
24	12	2	Responder	Eye_Control	Eye	Control	5.0	接受	14	5	5	4
25	13	1	Proposer	Cloud_Prime	Cloud	Prime	5.0	接受	11	4	3	4
26	13	2	Responder	Cloud_Prime	Cloud	Prime	5.0	接受	15	5	5	5
27	14	1	Proposer	Eye_Prime	Eye	Prime	5.0	接受	12	4	4	4
28	14	2	Responder	Eye_Prime	Eye	Prime	5.0	接受	14	4	5	5
29	15	1	Proposer	Cloud_Control	Cloud	Control	5.0	接受	8	4	2	2
30	15	2	Responder	Cloud_Control	Cloud	Control	5.0	接受	8	3	2	3
31	16	1	Proposer	Eye_Control	Eye	Control	5.0	接受	13	5	4	4
32	16	2	Responder	Eye_Control	Eye	Control	5.0	接受	12	4	4	4
33	17	1	Proposer	Cloud_Prime	Cloud	Prime	5.0	接受	9	3	4	2
34	17	2	Responder	Cloud_Prime	Cloud	Prime	5.0	接受	13	4	5	4
35	18	1	Proposer	Eye_Prime	Eye	Prime	5.0	接受	13	5	4	4
36	18	2	Responder	Eye_Prime	Eye	Prime	5.0	接受	12	4	4	4
37	19	1	Proposer	Cloud_Control	Cloud	Control	6.0	接受	13	4	4	5
38	19	2	Responder	Cloud_Control	Cloud	Control	6.0	接受	14	5	4	5
39	20	1	Proposer	Eye_Control	Eye	Control	5.0	接受	15	5	5	5
40	20	2	Responder	Eye_Control	Eye	Control	5.0	接受	12	5	5	2
41	21	1	Proposer	Cloud_Prime	Cloud	Prime	9.0	拒绝	4	2	1	1
42	21	2	Responder	Cloud_Prime	Cloud	Prime	9.0	拒绝	13	4	5	4
43	22	1	Proposer	Eye_Prime	Eye	Prime	5.0	接受	13	4	5	4
44	22	2	Responder	Eye_Prime	Eye	Prime	5.0	接受	6	4	1	1
45	23	1	Proposer	Cloud_Control	Cloud	Control	5.0	接受	15	5	5	5
46	23	2	Responder	Cloud_Control	Cloud	Control	5.0	接受	14	5	5	4
47	24	1	Proposer	Eye_Control	Eye	Control	5.0	接受	10	4	2	4
48	24	2	Responder	Eye_Control	Eye	Control	5.0	接受	13	4	5	4
49	25	1	Proposer	Cloud_Prime	Cloud	Prime	5.0	接受	15	5	5	5
50	25	2	Responder	Cloud_Prime	Cloud	Prime	5.0	接受	12	4	4	4
51	26	1	Proposer	Eye_Prime	Eye	Prime	5.0	接受	12	4	4	4
52	26	2	Responder	Eye_Prime	Eye	Prime	5.0	接受	12	4	4	4
53	27	1	Proposer	Cloud_Control	Cloud	Control	5.0	接受	15	5	5	5
54	27	2	Responder	Cloud_Control	Cloud	Control	5.0	接受	12	4	4	4
55	28	1	Proposer	Eye_Control	Eye	Control	5.0	接受	13	4	5	4
56	28	2	Responder	Eye_Control	Eye	Control	5.0	接受	13	4	5	4
57	29	1	Proposer	Cloud_Prime	Cloud	Prime	5.0	接受	10	4	2	4
58	29	2	Responder	Cloud_Prime	Cloud	Prime	5.0	接受	13	4	5	4
59	30	1	Proposer	Eye_Prime	Eye	Prime	5.0	接受	14	4	5	5
60	30	2	Responder	Eye_Prime	Eye	Prime	5.0	接受	14	5	5	4
61	31	1	Proposer	Cloud_Control	Cloud	Control	7.0	接受	15	5	5	5
62	31	2	Responder	Cloud_Control	Cloud	Control	7.0	接受	14	5	4	5
63	32	1	Proposer	Eye_Control	Eye	Control	5.0	接受	15	5	5	5
64	32	2	Responder	Eye_Control	Eye	Control	5.0	接受	14	5	5	4
65	33	1	Proposer	Cloud_Prime	Cloud	Prime	5.0	接受	14	4	5	5
66	33	2	Responder	Cloud_Prime	Cloud	Prime	5.0	接受	14	4	5	5
67	34	1	Proposer	Eye_Prime	Eye	Prime	6.0	接受	13	5	4	4
68	34	2	Responder	Eye_Prime	Eye	Prime	6.0	接受	14	5	4	5
69	35	1	Proposer	Cloud_Control	Cloud	Control	5.0	接受	13	5	4	4
70	35	2	Responder	Cloud_Control	Cloud	Control	5.0	接受	13	5	4	4
71	36	1	Proposer	Eye_Control	Eye	Control	5.0	接受	13	4	4	5
72	36	2	Responder	Eye_Control	Eye	Control	5.0	接受	14	5	4	5
73	37	1	Proposer	Cloud_Prime	Cloud	Prime	5.0	接受	13	4	4	5
74	37	2	Responder	Cloud_Prime	Cloud	Prime	5.0	接受	12	4	4	4
75	38	1	Proposer	Eye_Prime	Eye	Prime	5.0	接受	15	5	5	5
76	38	2	Responder	Eye_Prime	Eye	Prime	5.0	接受	13	5	4	4
77	39	1	Proposer	Cloud_Control	Cloud	Control	5.0	接受	13	4	5	4
78	39	2	Responder	Cloud_Control	Cloud	Control	5.0	接受	15	5	5	5
79	40	1	Proposer	Eye_Control	Eye	Control	5.0	接受	13	5	4	4
80	40	2	Responder	Eye_Control	Eye	Control	5.0	接受	15	5	5	5
81	41	1	Proposer	Cloud_Prime	Cloud	Prime	5.0	接受	12	4	4	4
82	41	2	Responder	Cloud_Prime	Cloud	Prime	5.0	接受	14	4	5	5
83	42	1	Proposer	Eye_Prime	Eye	Prime	5.0	接受	14	4	5	5
84	42	2	Responder	Eye_Prime	Eye	Prime	5.0	接受	14	5	4	5
85	43	1	Proposer	Cloud_Control	Cloud	Control	5.0	接受	15	5	5	5
86	43	2	Responder	Cloud_Control	Cloud	Control	5.0	接受	10	4	2	4
87	44	1	Proposer	Eye_Control	Eye	Control	5.0	接受	15	5	5	5
88	44	2	Responder	Eye_Control	Eye	Control	5.0	接受	14	5	4	5
89	45	1	Proposer	Cloud_Prime	Cloud	Prime	5.0	接受	12	4	4	4
90	45	2	Responder	Cloud_Prime	Cloud	Prime	5.0	接受	15	5	5	5
91	46	1	Proposer	Eye_Prime	Eye	Prime	5.0	接受	12	4	4	4
92	46	2	Responder	Eye_Prime	Eye	Prime	5.0	接受	13	5	4	4
93	47	1	Proposer	Cloud_Control	Cloud	Control	5.0	接受	14	5	4	5
94	47	2	Responder	Cloud_Control	Cloud	Control	5.0	接受	13	5	4	4
95	48	1	Proposer	Eye_Control	Eye	Control	5.0	接受	12	4	4	4
96	48	2	Responder	Eye_Control	Eye	Control	5.0	接受	11	4	5	2
97	49	1	Proposer	Cloud_Prime	Cloud	Prime	5.0	接受	13	4	4	5
98	49	2	Responder	Cloud_Prime	Cloud	Prime	5.0	接受	14	5	4	5
99	50	1	Proposer	Eye_Prime	Eye	Prime	6.0	接受	4	2	1	1
100	50	2	Responder	Eye_Prime	Eye	Prime	6.0	接受	12	4	4	4
101	51	1	Proposer	Cloud_Control	Cloud	Control	5.0	接受	14	5	4	5
102	51	2	Responder	Cloud_Control	Cloud	Control	5.0	接受	14	5	4	5
103	52	1	Proposer	Eye_Control	Eye	Control	5.0	接受	11	5	4	2
104	52	2	Responder	Eye_Control	Eye	Control	5.0	接受	6	2	3	1
105	53	1	Proposer	Cloud_Prime	Cloud	Prime	5.0	接受	13	5	4	4
106	53	2	Responder	Cloud_Prime	Cloud	Prime	5.0	接受	11	4	3	4
107	54	1	Proposer	Eye_Prime	Eye	Prime	5.0	接受	15	5	5	5
108	54	2	Responder	Eye_Prime	Eye	Prime	5.0	接受	13	4	4	5
109	55	1	Proposer	Cloud_Control	Cloud	Control	5.0	接受	15	5	5	5
110	55	2	Responder	Cloud_Control	Cloud	Control	5.0	接受	5	1	2	2
111	56	1	Proposer	Eye_Control	Eye	Control	4.0	接受	8	4	2	2
112	56	2	Responder	Eye_Control	Eye	Control	4.0	接受	7	2	2	3
113	57	1	Proposer	Cloud_Prime	Cloud	Prime	5.0	接受	11	4	4	3
114	57	2	Responder	Cloud_Prime	Cloud	Prime	5.0	接受	15	5	5	5
115	58	1	Proposer	Eye_Prime	Eye	Prime	8.0	拒绝	14	4	5	5
116	58	2	Responder	Eye_Prime	Eye	Prime	8.0	拒绝	14	4	5	5
117	59	1	Proposer	Cloud_Control	Cloud	Control	5.0	接受	8	4	2	2
118	59	2	Responder	Cloud_Control	Cloud	Control	5.0	接受	5	2	2	1
119	60	1	Proposer	Eye_Control	Eye	Control	5.0	接受	12	4	4	4
120	60	2	Responder	Eye_Control	Eye	Control	5.0	接受	14	4	5	5
121	61	1	Proposer	Cloud_Prime	Cloud	Prime	5.0	接受	13	4	5	4
122	61	2	Responder	Cloud_Prime	Cloud	Prime	5.0	接受	14	4	5	5
123	62	1	Proposer	Eye_Prime	Eye	Prime	5.0	接受	13	4	4	5
124	62	2	Responder	Eye_Prime	Eye	Prime	5.0	接受	15	5	5	5
125	63	1	Proposer	Cloud_Control	Cloud	Control	5.0	接受	10	4	2	4
126	63	2	Responder	Cloud_Control	Cloud	Control	5.0	接受	12	4	4	4
127	64	1	Proposer	Eye_Control	Eye	Control	5.0	接受	14	5	5	4
128	64	2	Responder	Eye_Control	Eye	Control	5.0	接受	13	4	4	5
129	65	1	Proposer	Cloud_Prime	Cloud	Prime	5.0	接受	13	4	5	4
130	65	2	Responder	Cloud_Prime	Cloud	Prime	5.0	接受	12	4	4	4
131	66	1	Proposer	Eye_Prime	Eye	Prime	5.0	接受	13	4	5	4
132	66	2	Responder	Eye_Prime	Eye	Prime	5.0	接受	10	4	4	2
133	67	1	Proposer	Cloud_Control	Cloud	Control	5.0	接受	15	5	5	5
134	67	2	Responder	Cloud_Control	Cloud	Control	5.0	接受	6	2	1	3
135	68	1	Proposer	Eye_Control	Eye	Control	5.0	接受	14	5	5	4
136	68	2	Responder	Eye_Control	Eye	Control	5.0	接受	13	5	4	4
137	69	1	Proposer	Cloud_Prime	Cloud	Prime	5.0	接受	15	5	5	5
138	69	2	Responder	Cloud_Prime	Cloud	Prime	5.0	接受	10	4	2	4
139	70	1	Proposer	Eye_Prime	Eye	Prime	5.0	接受	12	5	4	3
140	70	2	Responder	Eye_Prime	Eye	Prime	5.0	接受	13	5	4	4
141	71	1	Proposer	Cloud_Control	Cloud	Control	5.0	接受	12	4	4	4
142	71	2	Responder	Cloud_Control	Cloud	Control	5.0	接受	5	2	2	1
143	72	1	Proposer	Eye_Control	Eye	Control	5.0	接受	11	4	3	4
144	72	2	Responder	Eye_Control	Eye	Control	5.0	接受	12	4	4	4
145	73	1	Proposer	Cloud_Prime	Cloud	Prime	5.0	接受	11	4	5	2
146	73	2	Responder	Cloud_Prime	Cloud	Prime	5.0	接受	11	4	3	4
147	74	1	Proposer	Eye_Prime	Eye	Prime	5.0	接受	13	5	4	4
148	74	2	Responder	Eye_Prime	Eye	Prime	5.0	接受	14	4	5	5
149	75	1	Proposer	Cloud_Control	Cloud	Control	5.0	接受	12	4	4	4
150	75	2	Responder	Cloud_Control	Cloud	Control	5.0	接受	6	2	2	2
151	76	1	Proposer	Eye_Control	Eye	Control	5.0	接受	15	5	5	5
152	76	2	Responder	Eye_Control	Eye	Control	5.0	接受	15	5	5	5
153	77	1	Proposer	Cloud_Prime	Cloud	Prime	5.0	接受	15	5	5	5
154	77	2	Responder	Cloud_Prime	Cloud	Prime	5.0	接受	14	5	4	5
155	78	1	Proposer	Eye_Prime	Eye	Prime	5.0	接受	14	5	4	5
156	78	2	Responder	Eye_Prime	Eye	Prime	5.0	接受	14	5	4	5
157	79	1	Proposer	Cloud_Control	Cloud	Control	6.0	接受	13	4	4	5
158	79	2	Responder	Cloud_Control	Cloud	Control	6.0	接受	13	5	4	4
159	80	1	Proposer	Eye_Control	Eye	Control	3.0	接受	12	4	5	3
160	80	2	Responder	Eye_Control	Eye	Control	3.0	接受	13	4	4	5
161	81	1	Proposer	Cloud_Prime	Cloud	Prime	8.0	接受	13	5	4	4
162	81	2	Responder	Cloud_Prime	Cloud	Prime	8.0	接受	15	5	5	5
163	82	1	Proposer	Eye_Prime	Eye	Prime	5.0	接受	13	4	5	4
164	82	2	Responder	Eye_Prime	Eye	Prime	5.0	接受	10	4	3	3
165	83	1	Proposer	Cloud_Control	Cloud	Control	5.0	接受	15	5	5	5
166	83	2	Responder	Cloud_Control	Cloud	Control	5.0	接受	9	2	5	2
167	84	1	Proposer	Eye_Control	Eye	Control	9.0	接受	12	4	4	4
168	84	2	Responder	Eye_Control	Eye	Control	9.0	接受	4	2	1	1
169	85	1	Proposer	Cloud_Prime	Cloud	Prime	5.0	接受	13	4	5	4
170	85	2	Responder	Cloud_Prime	Cloud	Prime	5.0	接受	11	5	2	4
171	86	1	Proposer	Eye_Prime	Eye	Prime	4.0	接受	15	5	5	5
172	86	2	Responder	Eye_Prime	Eye	Prime	4.0	接受	15	5	5	5
173	87	1	Proposer	Cloud_Prime	Cloud	Prime	5.0	接受	14	5	4	5
174	87	2	Responder	Cloud_Prime	Cloud	Prime	5.0	接受	14	5	4	5
175	88	1	Proposer	Eye_Prime	Eye	Prime	5.0	接受	14	4	5	5
176	88	2	Responder	Eye_Prime	Eye	Prime	5.0	接受	14	4	5	5
177	89	1	Proposer	Cloud_Control	Cloud	Control	5.0	接受	9	4	3	2
178	89	2	Responder	Cloud_Control	Cloud	Control	5.0	接受	13	5	4	4
179	90	1	Proposer	Eye_Control	Eye	Control	7.0	拒绝	5	2	1	2
180	90	2	Responder	Eye_Control	Eye	Control	7.0	拒绝	4	2	1	1
181	91	1	Proposer	Cloud_Prime	Cloud	Prime	5.0	接受	14	4	5	5
182	91	2	Responder	Cloud_Prime	Cloud	Prime	5.0	接受	13	5	4	4
183	92	1	Proposer	Eye_Prime	Eye	Prime	7.0	接受	14	4	5	5
184	92	2	Responder	Eye_Prime	Eye	Prime	7.0	接受	15	5	5	5
185	93	1	Proposer	Cloud_Control	Cloud	Control	5.0	接受	14	4	5	5
186	93	2	Responder	Cloud_Control	Cloud	Control	5.0	接受	12	4	4	4
187	94	1	Proposer	Eye_Control	Eye	Control	4.0	接受	15	5	5	5
188	94	2	Responder	Eye_Control	Eye	Control	4.0	接受	15	5	5	5
189	95	1	Proposer	Cloud_Prime	Cloud	Prime	6.66	接受	6	2	2	2
190	95	2	Responder	Cloud_Prime	Cloud	Prime	6.66	接受	12	4	4	4
191	96	1	Proposer	Eye_Prime	Eye	Prime	6.0	接受	13	5	4	4
192	96	2	Responder	Eye_Prime	Eye	Prime	6.0	接受	4	1	2	1
193	97	1	Proposer	Cloud_Control	Cloud	Control	5.0	接受	13	5	4	4
194	97	2	Responder	Cloud_Control	Cloud	Control	5.0	接受	14	5	4	5
195	98	1	Proposer	Eye_Control	Eye	Control	5.0	接受	9	4	2	3
196	98	2	Responder	Eye_Control	Eye	Control	5.0	接受	13	4	5	4
197	99	1	Proposer	Cloud_Prime	Cloud	Prime	5.0	接受	13	5	5	3
198	99	2	Responder	Cloud_Prime	Cloud	Prime	5.0	接受	15	5	5	5
199	100	1	Proposer	Eye_Prime	Eye	Prime	2.0	接受	11	4	2	5
200	100	2	Responder	Eye_Prime	Eye	Prime	2.0	接受	12	4	4	4
201	101	1	Proposer	Cloud_Control	Cloud	Control	5.0	接受	5	2	1	2
202	101	2	Responder	Cloud_Control	Cloud	Control	5.0	接受	14	5	4	5
203	102	1	Proposer	Eye_Control	Eye	Control	5.0	接受	12	4	4	4
204	102	2	Responder	Eye_Control	Eye	Control	5.0	接受	13	5	4	4
205	103	1	Proposer	Cloud_Prime	Cloud	Prime	5.0	接受	13	4	5	4
206	103	2	Responder	Cloud_Prime	Cloud	Prime	5.0	接受	11	4	3	4
207	104	1	Proposer	Eye_Prime	Eye	Prime	5.0	接受	14	5	4	5
208	104	2	Responder	Eye_Prime	Eye	Prime	5.0	接受	14	4	5	5
209	105	1	Proposer	Cloud_Control	Cloud	Control	5.0	接受	10	4	2	4
210	105	2	Responder	Cloud_Control	Cloud	Control	5.0	接受	13	5	3	5
211	106	1	Proposer	Eye_Control	Eye	Control	5.0	接受	13	5	4	4
212	106	2	Responder	Eye_Control	Eye	Control	5.0	接受	15	5	5	5
213	107	1	Proposer	Cloud_Prime	Cloud	Prime	5.0	接受	13	5	4	4
214	107	2	Responder	Cloud_Prime	Cloud	Prime	5.0	接受	12	4	4	4
215	108	1	Proposer	Eye_Prime	Eye	Prime	6.0	接受	15	5	5	5
216	108	2	Responder	Eye_Prime	Eye	Prime	6.0	接受	15	5	5	5
217	109	1	Proposer	Cloud_Control	Cloud	Control	5.0	接受	6	4	1	1
218	109	2	Responder	Cloud_Control	Cloud	Control	5.0	接受	15	5	5	5
219	110	1	Proposer	Eye_Control	Eye	Control	5.0	接受	11	4	3	4
220	110	2	Responder	Eye_Control	Eye	Control	5.0	接受	13	4	5	4
221	111	1	Proposer	Cloud_Prime	Cloud	Prime	5.0	接受	13	4	5	4
222	111	2	Responder	Cloud_Prime	Cloud	Prime	5.0	接受	15	5	5	5
223	112	1	Proposer	Eye_Prime	Eye	Prime	5.0	接受	13	5	4	4
224	112	2	Responder	Eye_Prime	Eye	Prime	5.0	接受	8	5	2	1
225	113	1	Proposer	Cloud_Control	Cloud	Control	5.0	接受	13	4	4	5
226	113	2	Responder	Cloud_Control	Cloud	Control	5.0	接受	15	5	5	5
227	114	1	Proposer	Eye_Control	Eye	Control	5.0	接受	13	4	5	4
228	114	2	Responder	Eye_Control	Eye	Control	5.0	接受	12	4	4	4
229	115	1	Proposer	Cloud_Prime	Cloud	Prime	5.0	接受	12	4	4	4
230	115	2	Responder	Cloud_Prime	Cloud	Prime	5.0	接受	14	5	4	5
231	116	1	Proposer	Eye_Prime	Eye	Prime	5.0	接受	15	5	5	5
232	116	2	Responder	Eye_Prime	Eye	Prime	5.0	接受	15	5	5	5
233	117	1	Proposer	Cloud_Control	Cloud	Control	5.0	接受	13	4	5	4
234	117	2	Responder	Cloud_Control	Cloud	Control	5.0	接受	13	4	4	5
235	118	1	Proposer	Eye_Control	Eye	Control	5.0	接受	14	4	5	5
236	118	2	Responder	Eye_Control	Eye	Control	5.0	接受	13	5	4	4
237	119	1	Proposer	Cloud_Prime	Cloud	Prime	5.0	接受	13	4	5	4
238	119	2	Responder	Cloud_Prime	Cloud	Prime	5.0	接受	14	5	4	5
239	120	1	Proposer	Eye_Prime	Eye	Prime	5.0	接受	12	4	4	4
240	120	2	Responder	Eye_Prime	Eye	Prime	5.0	接受	9	4	2	3
241	121	1	Proposer	Cloud_Control	Cloud	Control	5.0	接受	12	4	4	4
242	121	2	Responder	Cloud_Control	Cloud	Control	5.0	接受	13	4	5	4
243	122	1	Proposer	Eye_Control	Eye	Control	5.0	接受	13	4	5	4
244	122	2	Responder	Eye_Control	Eye	Control	5.0	接受	11	4	4	3
245	123	1	Proposer	Eye_Control	Eye	Control	6.0	拒绝	13	5	4	4
246	123	2	Responder	Eye_Control	Eye	Control	6.0	拒绝	5	2	2	1
247	124	1	Proposer	Cloud_Prime	Cloud	Prime	7.0	拒绝	13	4	4	5
248	124	2	Responder	Cloud_Prime	Cloud	Prime	7.0	拒绝	13	4	5	4
249	125	1	Proposer	Eye_Prime	Eye	Prime	6.0	拒绝	14	4	5	5
250	125	2	Responder	Eye_Prime	Eye	Prime	6.0	拒绝	15	5	5	5
251	126	1	Proposer	Cloud_Control	Cloud	Control	5.0	接受	7	2	3	2
252	126	2	Responder	Cloud_Control	Cloud	Control	5.0	接受	6	1	3	2
253	127	1	Proposer	Eye_Control	Eye	Control	8.0	拒绝	5	2	1	2
254	127	2	Responder	Eye_Control	Eye	Control	8.0	拒绝	4	2	1	1
255	128	1	Proposer	Cloud_Control	Cloud	Control	5.0	接受	4	1	2	1
256	128	2	Responder	Cloud_Control	Cloud	Control	5.0	接受	4	1	1	2
