# Supplementary material for: Revisiting the Watching-Eyes Effect in the Ultimatum Game: The Role of Public Self-Awareness
Source: Behav Sci (Basel). 2026 Jul 13;16(7):1177. doi: 10.3390/bs16071177 (PMC13405611; doi:10.3390/bs16071177)
Supplement: Supplementary file 1 [file behavsci-16-01177-s001.zip › study2/Study2_session_to_condition_mapping.csv]

session.code	condition_group
9ywer0n1	Cloud_Prime
xuevphxl	Cloud_Prime
42p2ejzy	Cloud_Prime
st0c771b	Cloud_Prime
7i47o5dw	Cloud_Prime
zkj1su75	Cloud_Prime
equkwaqg	Cloud_Prime
ow8uc2kk	Cloud_Prime
73iyatyq	Cloud_Prime
nvfzpwd5	Cloud_Prime
hmcatyya	Cloud_Prime
8ydfgj03	Cloud_Prime
w71ip03l	Cloud_Prime
qigr3ev5	Cloud_Prime
v9fxqrn7	Cloud_Prime
ntk9apfi	Cloud_Prime
d7cta5be	Cloud_Prime
thvvl5m0	Cloud_Prime
v2zio5po	Cloud_Prime
in5444et	Cloud_Prime
rh277zqt	Cloud_Prime
cma5b04h	Cloud_Prime
xxpjrchq	Cloud_Prime
pqp4ycj2	Cloud_Prime
yfu786f4	Cloud_Prime
kgdv4fx5	Cloud_Prime
qptj5nzc	Cloud_Prime
7d5lm4cl	Cloud_Prime
tvwr7g5c	Cloud_Prime
9vjmcbt8	Cloud_Prime
yi176re8	Cloud_Prime
lbmspu9h	Cloud_Prime
k5viikgk	Eye_Prime
987h1k8j	Eye_Prime
q5qi9jad	Eye_Prime
bxd07xw4	Eye_Prime
otoql3oo	Eye_Prime
hqp59idz	Eye_Prime
foskxbe9	Eye_Prime
yu9pr67u	Eye_Prime
5hh7nqnc	Eye_Prime
ya6nljem	Eye_Prime
prtapb0y	Eye_Prime
0jt7lq4p	Eye_Prime
nni09i1l	Eye_Prime
s94ncd5y	Eye_Prime
i3dm0cz5	Eye_Prime
mnaonaok	Eye_Prime
dif6j2to	Eye_Prime
5cild71t	Eye_Prime
ewhacyjx	Eye_Prime
6ihkrjl5	Eye_Prime
zbaujva5	Eye_Prime
tprtlgk4	Eye_Prime
3pvoymvi	Eye_Prime
tdsci4yb	Eye_Prime
e7tjfujq	Eye_Prime
8f4kkmwl	Eye_Prime
gvuqzwok	Eye_Prime
5uyeih1o	Eye_Prime
4puhwa4z	Eye_Prime
okgmvbxu	Eye_Prime
z1x5vv7y	Eye_Prime
odkcq8ik	Eye_Prime
xrdk2fbl	Cloud_Control
gsjd4brr	Cloud_Control
ey0kxqm5	Cloud_Control
8zlbtzqk	Cloud_Control
qonznoaq	Cloud_Control
9ypxs0ge	Cloud_Control
bsbpvfe8	Cloud_Control
uzyd9p16	Cloud_Control
aazye3uy	Cloud_Control
ueu290vq	Cloud_Control
nvvrkd6i	Cloud_Control
18gdd2zq	Cloud_Control
asrx12sp	Cloud_Control
wr05xnf9	Cloud_Control
u1npwxca	Cloud_Control
8zz8ic4h	Cloud_Control
auxmi3vj	Cloud_Control
edlrosyf	Cloud_Control
icdnjwds	Cloud_Control
afk9hmuv	Cloud_Control
vojcqsl7	Cloud_Control
nvuukf3p	Cloud_Control
5x8m3850	Cloud_Control
xfp6eaz9	Cloud_Control
hbq3ttx2	Cloud_Control
ri444n2r	Cloud_Control
39vvf69c	Cloud_Control
4trn8nca	Cloud_Control
fq4jrdku	Cloud_Control
1ykjx4vs	Cloud_Control
mqwqbwld	Cloud_Control
r8eagr5d	Cloud_Control
0ig9k3bp	Eye_Control
27z1s1s4	Eye_Control
awo1s098	Eye_Control
xo2q8k6k	Eye_Control
f3pjt9r6	Eye_Control
c7a85zo4	Eye_Control
wqx15ldg	Eye_Control
3x4c41tl	Eye_Control
scslev20	Eye_Control
1w0vruew	Eye_Control
xxn24xmi	Eye_Control
7s00zu45	Eye_Control
7apl8gpn	Eye_Control
34bs3hz8	Eye_Control
d1zuvaa4	Eye_Control
7rx43slc	Eye_Control
08c27pkq	Eye_Control
gbg0dzjx	Eye_Control
jf4h21el	Eye_Control
ganxgyxg	Eye_Control
ba1n0nre	Eye_Control
5qgasq8f	Eye_Control
315azf86	Eye_Control
mdldomg6	Eye_Control
ipezktmj	Eye_Control
d5q5jzke	Eye_Control
5dq4cmdi	Eye_Control
ki2jhkye	Eye_Control
ob9u5hpc	Eye_Control
qpzvbiwb	Eye_Control
pk92dcxu	Eye_Control
hrdcl58w	Eye_Control
