# Supplementary material for: Revisiting the Watching-Eyes Effect in the Ultimatum Game: The Role of Public Self-Awareness
Source: Behav Sci (Basel). 2026 Jul 13;16(7):1177. doi: 10.3390/bs16071177 (PMC13405611; doi:10.3390/bs16071177)
Supplement: Supplementary file 1 [file behavsci-16-01177-s001.zip › study2/Study2_state_public_self_awareness_descriptives.csv]

state_group	n	M	SD	SE	CI_low	CI_high
Control	128	11.65625	3.1930966383328077	0.2822325357436371	11.103074229942472	12.209425770057528
Prime	128	12.703125	2.249617202782535	0.19883994739518038	12.313398703105447	13.092851296894553
