# Supplementary material for: Revisiting the Watching-Eyes Effect in the Ultimatum Game: The Role of Public Self-Awareness
Source: Behav Sci (Basel). 2026 Jul 13;16(7):1177. doi: 10.3390/bs16071177 (PMC13405611; doi:10.3390/bs16071177)
Supplement: Supplementary file 1 [file behavsci-16-01177-s001.zip › study2/Study2_state_public_self_awareness_manipulation_check.csv]

Comparison	Control_M	Control_SD	Prime_M	Prime_SD	t	df	p
State public self-awareness score: Control vs Prime	11.65625	3.1930966383328085	12.703125	2.2496172027825354	-3.0322870526133636	228.15332542656728	0.0027077106374345707
