# Supplementary material for: Revisiting the Watching-Eyes Effect in the Ultimatum Game: The Role of Public Self-Awareness
Source: Behav Sci (Basel). 2026 Jul 13;16(7):1177. doi: 10.3390/bs16071177 (PMC13405611; doi:10.3390/bs16071177)
Supplement: Supplementary file 1 [file behavsci-16-01177-s001.zip › Supplementary_Files_README_v2.md]

# Supplementary Files v2 / 补充材料 v2

## Corrected analysis summary

### Study 1
Cue type did not significantly affect:
- proposers' mean allocation amount: F(1,126) = 0.07, p = .786, ηp² = .001
- proposers' strict 5:5 allocation offers: F(1,126) = 0.49, p = .486, ηp² = .004
- responders' rejection of non-5:5 offers: F(1,126) = 0.00, p = .979, ηp² < .001

### Study 2
Cue type significantly affected proposers' strict 5:5 allocation offers only:
- proposers' mean allocation amount: F(1,124) = 0.07, p = .789, ηp² = .001
- proposers' strict 5:5 allocation offers: F(1,124) = 4.32, p = .040, ηp² = .034
- responders' rejection of non-5:5 offers: F(1,124) = 1.35, p = .248, ηp² = .011

## Files

### Study 1
- Study1_deidentified_raw_analysis_data.csv
- Study1_cleaned_analysis_data.csv
- Study1_corrected_mixed_design_ANOVA_v2.Rmd
- Study1_corrected_descriptive_statistics.csv
- Study1_corrected_inferential_statistics.csv

### Study 2
- Study2_deidentified_raw_analysis_data.csv
- Study2_cleaned_analysis_data.csv
- Study2_session_to_condition_mapping.csv
- Study2_corrected_two_way_ANOVA_v2.Rmd
- Study2_corrected_descriptive_statistics.csv
- Study2_corrected_inferential_statistics.csv
- Study2_state_public_self_awareness_manipulation_check.csv

### Manuscript and responses
- fairness-manuscript-R1-20260627-v2-corrected-easyReview.tex
- fairness-reference-R1-v2-corrected.bib
- Response_to_Reviewer1_v2_Optimized_CN_EN.docx
- Response_to_Reviewer2_v2_Optimized_CN_EN.docx
- Supplementary_Table_S1_v2_Corrected_Descriptive_and_Inferential_Outputs.xlsx
- Data_and_Code_Availability_Statement_v2.txt

### Figures
The `figures/` folder contains six corrected interaction plots.
