# Supplementary material for: Revisiting the Watching-Eyes Effect in the Ultimatum Game: The Role of Public Self-Awareness
Source: Behav Sci (Basel). 2026 Jul 13;16(7):1177. doi: 10.3390/bs16071177 (PMC13405611; doi:10.3390/bs16071177)
Supplement: Supplementary file 1 [file behavsci-16-01177-s001.zip › Supplementary_Table_S1_v2_Corrected_Descriptive_and_Inferential_Outputs.xlsx]

## Sheet: README
Item	Description
Study 1 model	Three-factor mixed-design ANOVA: cue type and dispositional public self-awareness are between-subject factors; round is the within-subject factor.
Study 1 grouping	Sample-mean cut-off for dispositional public self-awareness: M = 37.13; High n = 164, Low n = 96.
Study 2 model	Two-way between-subjects ANOVA: cue type and experimentally manipulated state public self-awareness priming are the factors.
Study 2 responder rejection	Responder rejection of non-5:5 offers was coded from the recorded accept/reject decision and the offer, not from allocation value alone.
Key correction	Study 1 cue-type effects are not significant for any focal outcome; Study 2 cue type is significant only for proposers' strict 5:5 allocation offers.
Effect size	Partial eta-squared = F*df1/(F*df1 + df2).

## Sheet: Study1_Descriptive
Study/Outcome	round	cue_type	trait_group	n	M	SD	SE	CI_low	CI_high
Study 1: proposers' mean allocation amount	R1	Cloud	Low	23	5.4348	0.8958	0.1868	5.0687	5.8009
Study 1: proposers' mean allocation amount	R1	Cloud	High	42	5.5714	1.2905	0.1991	5.1811	5.9617
Study 1: proposers' mean allocation amount	R1	Eye	Low	27	5.4815	1.397	0.2688	4.9545	6.0084
Study 1: proposers' mean allocation amount	R1	Eye	High	38	5.8421	1.3858	0.2248	5.4015	6.2827
Study 1: proposers' mean allocation amount	R2	Cloud	Low	23	5.1739	0.7777	0.1622	4.8561	5.4917
Study 1: proposers' mean allocation amount	R2	Cloud	High	42	5.7143	1.5026	0.2319	5.2598	6.1687
Study 1: proposers' mean allocation amount	R2	Eye	Low	27	5.1852	1.2415	0.2389	4.7169	5.6535
Study 1: proposers' mean allocation amount	R2	Eye	High	38	5.6053	1.7012	0.276	5.0644	6.1462
Study 1: proposers' strict 5:5 allocation offers	R1	Cloud	Low	23	0.7826	0.4217	0.0879	0.6102	0.955
Study 1: proposers' strict 5:5 allocation offers	R1	Cloud	High	42	0.6667	0.4771	0.0736	0.5224	0.811
Study 1: proposers' strict 5:5 allocation offers	R1	Eye	Low	27	0.7037	0.4653	0.0896	0.5282	0.8792
Study 1: proposers' strict 5:5 allocation offers	R1	Eye	High	38	0.6053	0.4954	0.0804	0.4478	0.7628
Study 1: proposers' strict 5:5 allocation offers	R2	Cloud	Low	23	0.7826	0.4217	0.0879	0.6102	0.955
Study 1: proposers' strict 5:5 allocation offers	R2	Cloud	High	42	0.7381	0.445	0.0687	0.6035	0.8727
Study 1: proposers' strict 5:5 allocation offers	R2	Eye	Low	27	0.7778	0.4237	0.0815	0.618	0.9376
Study 1: proposers' strict 5:5 allocation offers	R2	Eye	High	38	0.6842	0.4711	0.0764	0.5344	0.834
Study 1: responders' rejection of non-5:5 offers	R1	Cloud	Low	23	0.1304	0.3444	0.0718	-0.0103	0.2712
Study 1: responders' rejection of non-5:5 offers	R1	Cloud	High	42	0.0714	0.2607	0.0402	-0.0074	0.1503
Study 1: responders' rejection of non-5:5 offers	R1	Eye	Low	23	0.087	0.2881	0.0601	-0.0308	0.2047
Study 1: responders' rejection of non-5:5 offers	R1	Eye	High	42	0.119	0.3278	0.0506	0.0199	0.2182
Study 1: responders' rejection of non-5:5 offers	R2	Cloud	Low	23	0.0435	0.2085	0.0435	-0.0417	0.1287
Study 1: responders' rejection of non-5:5 offers	R2	Cloud	High	42	0.0714	0.2607	0.0402	-0.0074	0.1503
Study 1: responders' rejection of non-5:5 offers	R2	Eye	Low	23	0.0435	0.2085	0.0435	-0.0417	0.1287
Study 1: responders' rejection of non-5:5 offers	R2	Eye	High	42	0.0714	0.2607	0.0402	-0.0074	0.1503

## Sheet: Study1_CueCollapsed
Study/Outcome	cue_type	n	M	SD	SE	CI_low	CI_high
Study 1: proposers' mean allocation amount	Cloud	130	5.5231	1.234	0.1082	5.311	5.7352
Study 1: proposers' mean allocation amount	Eye	130	5.5615	1.4627	0.1283	5.3101	5.813
Study 1: proposers' strict 5:5 allocation offers	Cloud	130	0.7308	0.4453	0.0391	0.6542	0.8073
Study 1: proposers' strict 5:5 allocation offers	Eye	130	0.6846	0.4665	0.0409	0.6044	0.7648
Study 1: responders' rejection of non-5:5 offers	Cloud	130	0.0769	0.2675	0.0235	0.0309	0.1229
Study 1: responders' rejection of non-5:5 offers	Eye	130	0.0846	0.2794	0.0245	0.0366	0.1326

## Sheet: Study1_Inferential
Study/Outcome	Effect	df1	df2	F	p	partial_eta2	Model
Study 1: proposers' mean allocation amount	Cue type	1	126	0.074145	0.78584	0.000588	Study 1 three-factor mixed-design ANOVA
Study 1: proposers' mean allocation amount	Trait public self-awareness	1	126	3.26637	0.0731	0.025269	Study 1 three-factor mixed-design ANOVA
Study 1: proposers' mean allocation amount	Cue type × trait public self-awareness	1	126	0.016525	0.89792	0.000131	Study 1 three-factor mixed-design ANOVA
Study 1: proposers' mean allocation amount	Round	1	126	1.39058	0.240529	0.010916	Study 1 three-factor mixed-design ANOVA
Study 1: proposers' mean allocation amount	Cue type × round	1	126	0.565188	0.453579	0.004466	Study 1 three-factor mixed-design ANOVA
Study 1: proposers' mean allocation amount	Trait public self-awareness × round	1	126	0.703614	0.403161	0.005553	Study 1 three-factor mixed-design ANOVA
Study 1: proposers' mean allocation amount	Cue type × trait public self-awareness × round	1	126	0.388721	0.5341	0.003076	Study 1 three-factor mixed-design ANOVA
Study 1: proposers' strict 5:5 allocation offers	Cue type	1	126	0.48774	0.486224	0.003856	Study 1 three-factor mixed-design ANOVA
Study 1: proposers' strict 5:5 allocation offers	Trait public self-awareness	1	126	1.52969	0.218459	0.011995	Study 1 three-factor mixed-design ANOVA
Study 1: proposers' strict 5:5 allocation offers	Cue type × trait public self-awareness	1	126	0.012259	0.912016	9.7e-05	Study 1 three-factor mixed-design ANOVA
Study 1: proposers' strict 5:5 allocation offers	Round	1	126	1.77325	0.185385	0.013878	Study 1 three-factor mixed-design ANOVA
Study 1: proposers' strict 5:5 allocation offers	Cue type × round	1	126	0.234334	0.629169	0.001856	Study 1 three-factor mixed-design ANOVA
Study 1: proposers' strict 5:5 allocation offers	Trait public self-awareness × round	1	126	0.204928	0.651551	0.001624	Study 1 three-factor mixed-design ANOVA
Study 1: proposers' strict 5:5 allocation offers	Cue type × trait public self-awareness × round	1	126	0.155918	0.693611	0.001236	Study 1 three-factor mixed-design ANOVA
Study 1: responders' rejection of non-5:5 offers	Cue type	1	126	0.000682	0.979204	5e-06	Study 1 three-factor mixed-design ANOVA
Study 1: responders' rejection of non-5:5 offers	Trait public self-awareness	1	126	0.033428	0.855224	0.000265	Study 1 three-factor mixed-design ANOVA
Study 1: responders' rejection of non-5:5 offers	Cue type × trait public self-awareness	1	126	0.330183	0.566576	0.002614	Study 1 three-factor mixed-design ANOVA
Study 1: responders' rejection of non-5:5 offers	Round	1	126	2.02098	0.157609	0.015786	Study 1 three-factor mixed-design ANOVA
Study 1: responders' rejection of non-5:5 offers	Cue type × round	1	126	0.001093	0.973678	9e-06	Study 1 three-factor mixed-design ANOVA
Study 1: responders' rejection of non-5:5 offers	Trait public self-awareness × round	1	126	0.437206	0.509681	0.003458	Study 1 three-factor mixed-design ANOVA
Study 1: responders' rejection of non-5:5 offers	Cue type × trait public self-awareness × round	1	126	0.529019	0.468369	0.004181	Study 1 three-factor mixed-design ANOVA

## Sheet: Study2_Descriptive
Study/Outcome	cue_type	state_group	n	M	SD	SE	CI_low	CI_high	events_or_total
Study 2: proposers' mean allocation amount	Cloud	Control	32	5.125	0.4212	0.0745	4.9791	5.2709	164
Study 2: proposers' mean allocation amount	Cloud	Prime	32	5.3331	0.9538	0.1686	5.0026	5.6636	170.66
Study 2: proposers' mean allocation amount	Eye	Control	32	5.1875	1.0607	0.1875	4.82	5.555	166
Study 2: proposers' mean allocation amount	Eye	Prime	32	5.1875	0.9311	0.1646	4.8649	5.5101	166
Study 2: proposers' strict 5:5 allocation offers	Cloud	Control	32	0.9062	0.2961	0.0524	0.8036	1.0089	29
Study 2: proposers' strict 5:5 allocation offers	Cloud	Prime	32	0.875	0.336	0.0594	0.7586	0.9914	28
Study 2: proposers' strict 5:5 allocation offers	Eye	Control	32	0.7812	0.42	0.0742	0.6357	0.9268	25
Study 2: proposers' strict 5:5 allocation offers	Eye	Prime	32	0.7188	0.4568	0.0808	0.5605	0.877	23
Study 2: responders' rejection of non-5:5 offers	Cloud	Control	32	0	0	0	0	0	0
Study 2: responders' rejection of non-5:5 offers	Cloud	Prime	32	0.0625	0.2459	0.0435	-0.0227	0.1477	2
Study 2: responders' rejection of non-5:5 offers	Eye	Control	32	0.0938	0.2961	0.0524	-0.0089	0.1964	3
Study 2: responders' rejection of non-5:5 offers	Eye	Prime	32	0.0625	0.2459	0.0435	-0.0227	0.1477	2

## Sheet: Study2_CueCollapsed
Study/Outcome	cue_type	n	M	SD	SE	CI_low	CI_high	events_or_total
Study 2: proposers' mean allocation amount	Cloud	64	5.2291	0.7389	0.0924	5.048	5.4101	334.66
Study 2: proposers' mean allocation amount	Eye	64	5.1875	0.99	0.1238	4.9449	5.4301	332
Study 2: proposers' strict 5:5 allocation offers	Cloud	64	0.8906	0.3146	0.0393	0.8136	0.9677	57
Study 2: proposers' strict 5:5 allocation offers	Eye	64	0.75	0.4364	0.0546	0.6431	0.8569	48
Study 2: responders' rejection of non-5:5 offers	Cloud	64	0.0312	0.1754	0.0219	-0.0117	0.0742	2
Study 2: responders' rejection of non-5:5 offers	Eye	64	0.0781	0.2705	0.0338	0.0119	0.1444	5

## Sheet: Study2_Inferential
Study/Outcome	Effect	df1	df2	F	p	partial_eta2	Model
Study 2: proposers' mean allocation amount	Cue type	1	124	0.071809	0.789166	0.000579	Study 2 two-way between-subjects ANOVA
Study 2: proposers' mean allocation amount	State public self-awareness priming	1	124	0.450157	0.503508	0.003617	Study 2 two-way between-subjects ANOVA
Study 2: proposers' mean allocation amount	Cue type × state public self-awareness priming	1	124	0.450157	0.503508	0.003617	Study 2 two-way between-subjects ANOVA
Study 2: proposers' strict 5:5 allocation offers	Cue type	1	124	4.32186	0.039687	0.03368	Study 2 two-way between-subjects ANOVA
Study 2: proposers' strict 5:5 allocation offers	State public self-awareness priming	1	124	0.480207	0.489625	0.003858	Study 2 two-way between-subjects ANOVA
Study 2: proposers' strict 5:5 allocation offers	Cue type × state public self-awareness priming	1	124	0.053356	0.817703	0.00043	Study 2 two-way between-subjects ANOVA
Study 2: responders' rejection of non-5:5 offers	Cue type	1	124	1.34783	0.247889	0.010753	Study 2 two-way between-subjects ANOVA
Study 2: responders' rejection of non-5:5 offers	State public self-awareness priming	1	124	0.149758	0.69943	0.001206	Study 2 two-way between-subjects ANOVA
Study 2: responders' rejection of non-5:5 offers	Cue type × state public self-awareness priming	1	124	1.34783	0.247889	0.010753	Study 2 two-way between-subjects ANOVA

## Sheet: Study2_Manipulation_Desc
state_group	n	M	SD	SE	CI_low	CI_high
Control	128	11.6562	3.1931	0.2822	11.1031	12.2094
Prime	128	12.7031	2.2496	0.1988	12.3134	13.0929

## Sheet: Study2_Manipulation_Test
Comparison	Control_M	Control_SD	Prime_M	Prime_SD	t	df	p
State public self-awareness score: Control vs Prime	11.6562	3.1931	12.7031	2.24962	-3.03229	228.153	0.002708
